# Supplementary material for: Proteomic analysis of horse hair extracts provides no evidence for the existence of a hypoallergenic Curly Horse breed
Source: Clin Transl Allergy. 2024 Jan 29;14(2):e12329. doi: 10.1002/clt2.12329 (PMC10825075; doi:10.1002/clt2.12329)
Supplement: Supplementary file 3 — Table S1 [file CLT2-14-e12329-s002.xlsx]

## Sheet: Supplement Table E3
Protein group generic term	Razor + unique peptides	log2(LFQ intensity Quarter Horse stallions/LFQ intensity Curly Horse stallions)	log2(LFQ intensity Quarter Horse geldings/LFQ intensity Curly Horse geldings)	log2(LFQ intensity Quarter Horse mares/LFQ intensity Curly Horse mares)	LFQ intensity Quarter Horse stallions	LFQ intensity Quarter Horse geldings	LFQ intensity Quarter Horse mares	LFQ intensity Curly Horse stallions	LFQ intensity Curly Horse geldings	LFQ intensity Curly Horse mares	LFQ intensity Breed/Gender Mix	Majority protein IDs
Major allergen Equ c 1.0102	30	-1.12973	-0.298673	0.298658	26924000000	30675000000	48034000000	58898000000	37740000000	39062000000	43975000000	XP_023484443.1;XP_001489373.1
Major allergen Equ c 1.0202	18	-0.506353	0.529071	0.393965	31804000000	24126000000	26116000000	45178000000	16723000000	19875000000	28209000000	XP_001490299.3
Major allergen Equ c 1.0101	16	-0.550043	0.321928	0.8024	33074000000	20530000000	26162000000	48410000000	16423000000	14997000000	22520000000	sp|Q95182.1|ALL1_HORSE;NP_001075966.1;AAC48691.1
Allergen Equ c 2.0101	12	-0.231075	-0.0380063	-0.12658	16005000000	11987000000	10693000000	18791000000	12304000000	11672000000	15460000000	AYL64456.1;XP_014584236.1
Latherin (Equ c 4)	15	-1.8365	-0.53952	-0.800877	5108200000	8605600000	5678000000	18236000000	12503000000	9899400000	15100000000	XP_023482117.1;XP_023482120.1;XP_014590479.1;pdb|3ZPM|A;sp|P82615.3|LATH_HORSE;NP_001075328.2;AAM09530.3
Secretoglobin family 1D member	6	-1.39214	0.0538064	0.534062	14995000000	2513400000	1.6599e+09	39338000000	2420600000	1146100000	8.0146e+09	XP_005598291.1
Major allergen Equ c 1 variant	13	-1.36216	-3.45799	0.254594	736600000	635370000	7.3521e+09	1.8926e+09	6.9854e+09	6.1604e+09	5.8907e+09	XP_001489495.1
Major allergen Equ c 1 variant	12	-1.2109	-0.309359	0.0468403	2803300000	1.0414e+09	1212300000	6.4872e+09	1291200000	1173900000	2.964e+09	XP_005605766.2
Secretoglobin family 1D member	4	-0.867752	-1.12343	0.132248	3.3677e+09	725190000	736870000	6.1407e+09	1.5789e+09	672490000	1.8547e+09	XP_014585067.1
Mammaglobin-A	2	-2.51457	-0.657445	-0.486004	1428700000	142200000	67358000	8.1501e+09	224220000	94305000	933340000	XP_003362701.1
Major allergen I polypeptide chain 2	3	1.48594	0.739848	0.482332	425820000	1.0476e+09	546230000	152040000	627290000	391000000	643010000	XP_014588288.1
Prolactin-inducible protein	6	-1.12658	0.70044	1.0552	512550000	912230000	446450000	1119700000	561530000	214850000	622880000	XP_023495634.1;XP_014594740.1
Serine/threonine-protein kinase SIK3	2	-1.35845	-0.668868	-0.573467	226280000	236290000	313540000	580030000	375500000	466540000	495160000	XP_023500645.1;XP_023500644.1;XP_023500643.1;XP_023500642.1;XP_023500641.1;XP_023500640.1;XP_023500639.1;XP_023500638.1;XP_023500637.1;XP_023500636.1;XP_023500635.1
BPI fold-containing family A member 2-like	15	-1.48197	-1.08927	-0.91866	72719000	71658000	117730000	203220000	152490000	222710000	441860000	XP_023482119.1;XP_023482118.1;XP_023482116.1;XP_023482115.1;XP_014590481.1;XP_014590480.1
Serum albumin (Equ c 3.0101)	39	1.67582	1.63645	0.890641	489800000	478060000	257080000	153320000	153770000	138690000	363670000	pdb|6OCJ|A;pdb|6OCI|A;pdb|5ID9|A;pdb|5DBY|A;pdb|4ZBR|A;pdb|4ZBQ|A
Immunoglobulin gamma 4 heavy chain	2	0.80488	0.119024	0.240009	126270000	215210000	269280000	72265000	198120000	227930000	262010000	AAS18415.1;CAC44762.1
Major allergen I polypeptide chain 1	4	0.267835	-0.129734	-0.21927	138700000	277590000	140210000	115190000	303800000	163210000	229400000	XP_014589391.1
Odorant-binding protein	8	-0.118727	1.19598	1.14926	141060000	373750000	256840000	153240000	163170000	115780000	221640000	XP_014584235.1
Mammaglobin-B-like	2	-2.46594	-0.37707	-0.741783	80774000	12883000	11962000	447190000	16736000	20011000	207040000	XP_003362702.2;XP_023509995.1
Immunoglobulin lambda light chain	3	0.720716	1.16736	-1.37707	310640000	325210000	130330000	188520000	144810000	338400000	206760000	AIY23702.1;AIY24852.1;AIY24788.1;AIY24800.1;AIY24780.1;AIY24799.1;AIY24827.1;AIY24844.1;AIY24862.1;AIY24787.1;AIY24785.1;AIY24795.1;AIY24829.1;AIY24798.1;AIY24801.1;AIY24830.1;AIY24853.1;AIY24786.1;AIY24859.1;AIY24826.1;AIY24848.1;AIY24802.1;AIY24850.1;AIY24851.1;AIY24828.1;AIY24849.1;AIY24789.1;AIY24792.1;AIY24796.1;AIY24797.1;XP_023503887.1;AAG01010.1;AIY24823.1;AIY24847.1;AIY24824.1;AIY24825.1…
Ovostatin homolog 2	29	-0.558517	3.66027	-0.461959	112670000	130120000	215230000	165920000	10292000	296550000	190970000	XP_014596219.2
Keratin, type I cytoskeletal 14	10	-0.675765	0.183963	-1.59946	70150000	85202000	185730000	112010000	74996000	562130000	176740000	NP_001333127.1
Zinc-alpha-2-glycoprotein isoform X2	12	-2.34373	-1.0499	-0.407364	83856000	93815000	132780000	425310000	194360000	176180000	154350000	XP_014585352.2
Immunoglobulin alpha constant heavy chain	5	0.799087	0.222805	0.759582	51631000	66785000	115390000	29669000	57246000	68172000	151030000	AAP80145.1
Cystatin-A	6	-1.5649	-1.1976	-0.520769	84014000	155950000	170560000	248340000	357870000	244560000	146400000	XP_003363423.1
Immunoglobulin gamma 2 heavy chain	4	1.32077	1.88323	ND	55359000	144240000	83818000	22162000	39099000	0	146320000	CAC44761.1
Fatty acid-binding protein 9	7	-0.698998	2.09862	-0.37707	124510000	328220000	193750000	202060000	76627000	251590000	130380000	XP_001489454.1;XP_023504158.1
Keratin, type II cytoskeletal	14	-0.349235	0.498761	-1.2723	55002000	68805000	192420000	70031000	48680000	465340000	112900000	XP_005611266.1;NP_001333066.1;NP_001333138.1;NP_001333067.1
Keratin 10	18	0.980391	0.405992	-2.26534	202620000	212050000	145010000	102700000	159990000	696140000	105140000	NP_001333005.2;XP_023507416.1;XP_005597479.2
Immunoglobulin gamma 7 heavy chain	10	1.78576	1.11437	0.768078	198360000	230900000	163030000	57522000	106630000	95713000	98159000	AAS18414.1;CAC44763.1
Keratin, type I cytoskeletal 16	4	-0.369595	0.928276	-0.552156	17581000	20909000	80692000	22711000	10989000	118400000	66508000	XP_005597463.2
Calcium-binding protein, Psoriasin, Protein S100-A7	7	-0.897006	0.306846	-0.899695	35876000	38485000	54573000	66748000	31121000	101760000	65986000	XP_014595182.1;sp|Q14ST5.1|S10A7_HORSE;NP_001075349.1;CAH03717.1
Cathepsin D	13	1.04194	0.353888	1.18142	188900000	98071000	129280000	91749000	76722000	57005000	56851000	XP_023510672.1
IgGFc-binding protein	58	1.41522	-0.123434	1.09896	92122000	65038000	47039000	34536000	70830000	21962000	52645000	XP_023505501.1
Immunoglobulin gamma 1 heavy chain	12	2.43109	1.42653	1.23573	92163000	73731000	90305000	17090000	27430000	38340000	48094000	CAC44760.1;CAC44624.1
Keratin, type II cytoskeletal 1	21	0.140124	0.100305	-2.13924	56594000	78690000	60778000	51348000	73434000	267280000	41567000	NP_001333128.1
Calmodulin-like protein 5	6	0.467801	-0.524915	-0.422752	55719000	35314000	49526000	40290000	50814000	66389000	36671000	XP_005607014.1
Carbonic anhydrase 4	15	-1.28983	-0.816037	0.0976108	8091800	98908000	50303000	19784000	174100000	47008000	35683000	XP_001501182.1
Immunoglobulin gamma 5 heavy chain	3	0.654436	1.19535	1.12102	13330000	32299000	36839000	8470900	14104000	16941000	34890000	CAC86340.1
Polymeric immunoglobulin receptor	17	-0.341903	-0.675765	-0.510457	20833000	26615000	31210000	26417000	42540000	44439000	33338000	NP_001271468.1;ACX69975.1
Desmocollin-3	5	-2.29336	-1.18771	0.323082	16752000	27802000	31493000	82227000	63337000	25169000	31157000	XP_014583243.2;XP_005612871.2
Serotransferrin precursor	22	2.49927	1.4916	0.631337	41177000	46491000	25212000	7282800	16534000	16281000	30068000	NP_001075415.2
Cystatin-C	4	-0.16004	0.404903	ND	36975000	28023000	21689000	41290000	21173000	0	28988000	XP_023481760.1
Adhesion G-protein coupled receptor G6	10	-0.610433	-0.00578235	0.737254	25182000	48452000	31155000	38475000	48657000	18687000	27996000	XP_014593714.1;XP_014593712.1;XP_005608275.1;XP_001502760.2
GM2 activator protein	5	0.14274	0.0384362	0.0621217	29892000	19592000	27866000	27085000	19080000	26679000	27903000	XP_005599191.1;NP_001075381.1;AAZ95181.1
Protein S100-A9	7	0.732052	0.155749	-0.360305	38296000	32896000	32559000	23059000	29528000	41775000	23999000	XP_001493535.2;XP_001493580.1;XP_023496901.1;XP_014595466.1
Apolipoprotein A-I	11	1.84036	2.32625	0.134878	14864000	31420000	13264000	4150300	6265300	12085000	22924000	XP_005611649.1
Calcium-activated chloride channel	20	0.391768	2.49134	2.38874	7386500	35269000	44356000	5629900	6272600	8469500	22045000	sp|Q2TU62.1|CLCA1_HORSE;NP_001075268.1;AAT01505.1
Keratin, type I cytoskeletal 15, 13	4	-0.321928	-1.38836	-1.32554	4743900	3428800	18751000	5927500	8978000	46976000	21016000	XP_005597464.1;XP_005597465.2
Haptoglobin	7	ND	0.318461	0.776525	19868000	18631000	16790000	0	14938000	9803400	20144000	XP_001497860.1
Alpha-2-macroglobulin	29	3.13274	-0.00578235	-0.646112	13314000	14987000	7676500	1518000	15043000	12012000	19978000	XP_001499173.3
Thioredoxin	2	0.478195	-1.39973	-0.239566	26899000	18527000	19044000	19315000	48891000	22479000	17911000	sp|O97508.3|THIO_HORSE;NP_001075282.1;BAA37154.1;AAF62350.1
Neutrophil gelatinase-associated lipocalin	5	0.0143553	-1.54793	0.173767	20269000	11576000	17565000	20073000	33893000	15569000	17867000	XP_023484751.1;XP_023484750.1
Antileukoproteinase	2	-1.0862	-0.309359	0.524064	13206000	17092000	17310000	28019000	21190000	12041000	17806000	XP_005604711.1;XP_005604710.1
Alpha-1-antitrypsin	5	0.444667	1.7433	0.041243	19222000	35266000	18229000	14125000	10533000	17709000	17370000	BAG69594.1;BAG69587.1;BAG69588.1;BAG69590.1;BAG69591.1;BAG69592.1;BAG69593.1;NP_001304178.1;BAG69584.1;sp|P38029.2|A1AT2_HORSE;NP_001108005.1;BAG69586.1;BAG69585.1;BAG69589.1;BAG69583.1;BAG69582.1;XP_023483487.1;AAC83412.1;BAG69581.1
Immunoglobulin gamma 6 heavy chain	7	ND	-0.682696	0.795767	46391000	31027000	16237000	0	49832000	9351200	16952000	CAC86341.1
Ubiquitin-60S ribosomal protein L40	3	-0.703689	-0.388355	-1.43051	23543000	21960000	19997000	38351000	28747000	53930000	16319000	XP_014590226.1;XP_005604142.1;XP_005604141.1;NP_001229382.1;CBX51912.1;XP_001496841.1;XP_023503083.1;sp|Q8MKD1.3|UBB_HORSE;NP_001075331.1;AAM34211.1
Serine protease HTRA1	12	-0.873027	-0.286304	0.444667	37617000	36362000	19884000	68914000	44334000	14605000	16128000	XP_023493776.1
Hornerin	3	ND	-0.744197	-1.76121	13039000	18455000	13589000	0	30935000	46008000	15800000	XP_014595331.2
Immunoglobulin mu heavy chain	4	ND	1.69555	ND	6206400	17000000	10195000	0	5248800	0	14612000	AAU09792.1;AAC37338.1
Immmunoglobulin lambda light chain	3	1.24367	1.27798	0.916859	11815000	19735000	9879900	4988800	8138600	5233000	13704000	AAA50971.1;AIY24776.1;AIY24804.1;AIY24803.1;AIY24773.1;AIY24774.1;AIY24805.1;AIY24779.1;AIY24777.1;AIY24778.1;AIY24775.1;ADK09717.1;ADK09865.1;ADK09846.1;ADK09813.1;ADK09845.1;ADK09773.1;AIY24833.1;ADK09817.1;ADK09806.1;ADK09816.1;ADK09792.1
Lactotransferrin	24	-0.204233	-2.21759	-0.75877	9091900	10308000	7883600	10472000	47835000	13350000	13680000	sp|O77811.1|TRFL_HORSE;CAA09407.1;NP_001157446.1;pdb|1F9B|A;pdb|3CR9|A;pdb|1QJM|A;pdb|1I6B|A;pdb|1B7Z|A;pdb|1B7U|A;pdb|1B1X|A
Hemoglobin subunit beta	7	ND	1.38681	ND	9171700	5759700	0	0	2202500	3216500	13503000	NP_001157490.1;pdb|1Y8I|B;SAI82258.1;pdb|1Y8H|B;pdb|1G0B|B;pdb|1IBE|B;sp|P02062.1|HBB_HORSE;pdb|1IWH|B;pdb|6SVA|B;pdb|1NS9|B;pdb|2ZLX|D;pdb|2ZLX|B;pdb|1NS6|B;pdb|5C6E|B;pdb|1Y8H|D;pdb|2ZLV|B;pdb|1Y8I|D;pdb|2ZLT|B;pdb|6R2O|B;pdb|2ZLW|B;pdb|2D5X|B;pdb|2ZLU|B;pdb|6R2O|D;pdb|2MHB|B;pdb|2ZLW|D;pdb|1Y8K|D;pdb|1Y8K|B;pdb|2DHB|B
Acid sphingomyelinase-like phosphodiesterase 3a	8	-0.265345	-0.106249	0.561693	10176000	18453000	17288000	12236000	19865000	11713000	12749000	XP_023506776.1;AEH58168.1;XP_014590227.2
Actin, cytoplasmic 1, cytoplasmic 2	12	2.22311	-1.11404	1.29631	55934000	25860000	40548000	11979000	55986000	16507000	12484000	XP_023510770.1;XP_023507564.1;sp|P60708.1|ACTB_HORSE;NP_001075307.1;AAB88212.1
Immunoglobulin J chain	4	-1.23447	-0.531156	-0.0664274	5728500	18300000	11271000	13494000	26431000	11805000	11777000	NP_001271464.1;AEH58208.1;ACX69974.1
CD109 antigen	19	-0.535332	-0.293359	0.43189	14335000	22499000	18738000	20781000	27581000	13895000	11750000	XP_023506422.1;XP_023506423.1
Cu/Zn superoxide dismutase	3	-0.426625	0.23634	1.23389	9467800	15051000	27702000	12724000	12773000	11778000	11691000	sp|P00443.2|SODC_HORSE;NP_001075295.1;BAA76921.1;ADG85265.1;ADG85264.1;AAC48682.1
Prostasin	4	-0.780909	-0.0424568	-0.128156	7567100	19362000	14328000	12999000	19950000	15655000	11468000	XP_023511350.1;XP_005598804.1
Keratin 5	6	ND	-0.37146	-2.23107	7728900	7884300	16435000	0	10194000	77172000	11070000	NP_001333137.1
Caspase-14	9	-0.496142	-1.38458	0.388465	9845700	11514000	14224000	13881000	30042000	10863000	10206000	XP_001499191.1
Calmodulin	3	-0.148801	-0.78339	0.0593553	12084000	11010000	11674000	13399000	18942000	11200000	9570600	AEH58205.1;XP_023484032.1;XP_001500896.3;NP_001270011.1;AEB61072.1;AEQ00622.1
Desmoglein-1	10	0.261832	-0.104697	0.481299	20604000	18939000	17032000	17185000	20373000	12202000	9549700	XP_005612875.3
Keratin, type I cuticular Ha3-I	6	ND	0.903038	-1.4112	6446100	5927200	12673000	0	3169700	33703000	9413200	NP_001333094.1;NP_001333101.1
Cysteine-rich secretory protein 3	3	ND	1.1865	ND	0	10154000	10619000	0	4462200	0	9346700	sp|O19010.1|CRIS3_HORSE;NP_001075343.1;CAD31228.1;CAD31227.1;CAA04729.1;XP_014589684.2
Acid sphingomyelinase-like phosphodiesterase 3b	10	-0.0499049	0.889863	0.78157	11309000	23268000	16016000	11702000	12554000	9316100	9275200	XP_005615240.2;XP_023490877.1;XP_023490872.1;XP_023490884.1
Retinoic acid receptor responder protein 1-like	2	-0.475936	0.0384362	0.0370307	15341000	14517000	9394300	21322000	14133000	9152000	9212900	XP_023490651.1;XP_023490650.1;XP_023490649.1
Gelsolin	4	0.147958	-0.00868224	0.231432	7720300	11022000	9467400	6969100	11085000	8060900	8761000	pdb|1D0N|B;pdb|1D0N|A;XP_023484374.1;sp|Q28372.2|GELS_HORSE;pdb|2FGH|B;pdb|2FGH|A;NP_001075422.1;AAC13353.1;XP_023484373.1;XP_023484372.1;pdb|1RGI|G
Keratin 84	5	-0.293359	ND	-0.360305	4244700	6190400	13242000	5201800	0	17008000	8718400	NP_001333139.1
Zymogen granule protein 16 homolog B	5	-0.39973	ND	ND	16535000	0	0	21803000	16914000	0	8459500	XP_014585642.1
Peroxiredoxin-2	5	0.379621	0.0635029	-0.407364	13010000	14644000	10325000	10002000	14017000	13699000	8054300	XP_023501084.1;XP_023501083.1
Alpha-1B-glycoprotein	4	0.116365	0.355016	-0.304006	4068800	6233500	6335200	3754900	4872500	7823600	7795700	XP_023507318.1
Trichohyalin	5	-1.41504	ND	-6.64386	3979400	0	3469000	10602000	167580000	349750000	7649800	XP_023496913.1;XP_014595329.2;XP_023496912.1;XP_014595321.2;XP_023496911.1;XP_005610181.2
Cathepsin L1	11	0.820485	1.29514	1.31615	33459000	28209000	11688000	18943000	11493000	4694100	7526000	XP_023482831.1;XP_023482830.1;XP_023482832.1;XP_023482829.1
Epithelial cell adhesion molecule	6	-0.395929	2.11936	0.437228	7380400	19588000	14918000	9714000	4507700	11014000	7497800	XP_023474895.1;XP_001917830.2
Alpha-2-HS-glycoprotein	2	ND	0.561693	ND	9546800	6855500	6413800	0	4644400	0	7248900	XP_005601929.1
Liver carboxylesterase	7	ND	1.26544	ND	10093000	11110000	7551200	0	4620900	0	6196900	XP_014593950.1
Fatty acid-binding protein, epidermal	5	ND	-1.61706	-0.639355	9064500	4168500	10328000	0	12797000	16078000	6023100	XP_001489506.1
Peptidyl-glycine alpha-amidating monooxygenase	11	-0.836501	-0.606035	0.0285692	5578600	10509000	4479000	9969800	15989000	4390100	5813600	XP_023472730.1;XP_023472729.1;XP_023472728.1;XP_023472727.1;XP_023472725.1;XP_023472724.1;XP_023472723.1;XP_023472722.1;XP_023472721.1;XP_023472720.1;NP_001075236.1;BAA06104.1
Beta-hexosaminidase subunit alpha	9	0.537048	-0.461959	1.05589	13949000	9388200	9699800	9615500	12938000	4665800	5303400	XP_001494361.1
Beta-hexosaminidase subunit beta	6	1.19661	0.0200577	-0.101598	17617000	7103400	6935300	7685200	7007800	7443400	5155600	XP_023473952.1;XP_005615043.3
Dipeptidyl-peptidase 1	4	1.70354	0.259423	1.02645	23297000	6424000	11055000	7152600	5367000	5426100	4926000	AEQ00879.1;XP_023501366.1
Tripeptidyl-peptidase 1	5	-0.210897	-0.195946	ND	6822900	4322100	3286000	7898400	4952800	0	4913500	XP_023501673.1
Complement C3	9	ND	0.125651	0.230203	5380400	6837600	5904900	0	6269800	5032000	4676200	XP_023500356.1;XP_001915589.1
Annexin A2	10	ND	-0.894322	-0.913216	9528300	5507000	3723300	0	10238000	7009800	4246500	XP_023492402.1;NP_001116852.2;AEH58284.1;ABD96833.1
Histone H3, H4	5	1.28688	-1.08314	-0.768568	10108000	5587900	10618000	4142400	11848000	18075000	4197200	XP_023479927.1;XP_023479923.1;XP_023480318.1;XP_014590044.1;XP_014589733.1;XP_014595304.2;XP_023498925.1;XP_023480323.1;XP_023480322.1;XP_023479924.1;XP_023498927.1;XP_003363837.1;XP_001496752.3;NP_001361496.1;NP_001361491.1;NP_001361382.1;NP_001361499.1;XP_023498926.1
Beta-galactoside alpha-2,6-sialyltransferase 1	10	-0.685014	-1.38458	0.57628	13679000	5747300	3233000	22003000	15009000	2169000	3951900	XP_023479256.1;XP_023479255.1;XP_014588284.1;XP_005601934.1;XP_005601933.1;XP_001499608.1;XP_014588285.1
Lactate dehydrogenase A	8	1.0635	-0.226004	0.978928	12374000	9144000	11021000	5920500	10691000	5590600	3916500	ADG85263.1;BAH11455.1;BAH86733.1;NP_001138352.1;ADG85262.1;XP_023499905.1;AEQ00553.1
Ceruloplasmin-like	9	-0.314733	-0.621488	0.367371	3014500	7451900	6013700	3751200	11458000	4662700	3767700	XP_023476856.1
Uromodulin	9	-2.75633	ND	0.846393	2832800	21822000	59870000	19205000	0	33297000	3649300	XP_001488229.1;XP_014585575.1
Gamma-glutamylcyclotransferase	5	ND	-1.05589	ND	2615700	3580600	0	0	7448500	4158600	3604400	XP_001499644.2
Fibrinogen gamma chain	5	ND	0.811471	-0.41889	4004500	7636500	6606800	0	4352400	8832200	3591400	XP_001914833.2
Acid ceramidase	4	0.595504	0.248535	ND	6893400	6500700	3862100	4561500	5472100	0	3305100	AEQ00265.1;XP_023486516.1;XP_023486461.1;XP_014592096.1;XP_023486515.1;XP_023486460.1;XP_005606431.1
Protein disulfide-isomerase	7	-0.592919	-0.56918	0.171207	3074700	3755000	4329500	4638600	5568900	3843800	3294500	XP_023507538.1
Fibulin-5	5	-0.506353	-1.37333	0.249749	3623500	3860300	3582500	5149700	9991800	3014200	3189500	XP_001494645.3;XP_005605463.2
Purine nucleoside phosphorylase	4	1.01507	0.753605	ND	9569200	5442000	4114800	4735700	3228100	0	2789600	XP_001505187.2;XP_005603239.1;XP_005603240.1
Lysosomal protective protein	4	ND	0.420078	ND	25719000	4082000	4797400	0	3049800	0	2650000	AEH58726.1;XP_001916911.4
Sortilin-related receptor	6	-0.524915	-0.0573917	0.526069	2413000	4357300	4135300	3473500	4535500	2871800	2597200	XP_023500779.1
Clusterin	8	0.530071	ND	ND	20345000	2398700	0	14087000	0	0	2365600	sp|Q29482.1|CLUS_HORSE;NP_001075413.1;AAA80313.1
Isocitrate dehydrogenase 1	5	ND	-0.828793	0.154454	2818200	2470200	2881900	0	4385300	2588900	2298200	NP_001182456.1;XP_005601451.1;ABD77220.1
Antithrombin-III	3	ND	ND	ND	4570400	5712600	2106500	0	0	0	2254300	XP_014594947.1
Gamma-glutamyl hydrolase	4	ND	-1.84684	ND	3619600	2829800	1810900	0	10166000	0	1673300	XP_005613149.1;XP_001495890.1
Synaptophysin-like protein 1	3	2.06833	ND	ND	9237300	1920800	2295800	2202400	0	0	1665300	XP_023494647.1
Profilin-1	4	ND	-3.49005	0.22404	2938400	1225000	1515700	0	13702000	1297500	1185600	XP_014583788.1
