# Supplementary material for: Proteomic analysis of horse hair extracts provides no evidence for the existence of a hypoallergenic Curly Horse breed
Source: Clin Transl Allergy. 2024 Jan 29;14(2):e12329. doi: 10.1002/clt2.12329 (PMC10825075; doi:10.1002/clt2.12329)
Supplement: Supplementary file 4 — Table S2 [file CLT2-14-e12329-s003.xlsx]

## Sheet: Occupancy
Base peptide sequence	Modification	Protein group ID	Protein group name	Ratio (modified/unmodified) Quarter Horse stallions	Ratio (modified/unmodified) Quarter Horse geldings	Ratio (modified/unmodified) Quarter Horse mares	Ratio (modified/unmodified) Curly Horse stallions	Ratio (modified/unmodified) Curly Horse geldings	Ratio (modified/unmodified) Curly Horse mares	Ratio (modified/unmodified) Breed/Gender Mix
IEENGSMR	Loss of ammonia	Q95182	Equ c 1.0101 (Major allergen Equ c 1)	11.7826	5.03216	6.52336	21.6759	12.2687	2.94407	6.91407
EEFVKIVQK	Carboxymethyl	Q95182	Equ c 1.0101 (Major allergen Equ c 1)		1.43733	1.21318	0.185972	0.0370321	1.03922	1.33698
NFDISKISGEWYSIFLASDVK	Carboxymethyl	Q95182	Equ c 1.0101 (Major allergen Equ c 1)		1.80727		0.272065	0.0554795		1.22099
EEFVKIVQK	Carbamyl	Q95182	Equ c 1.0101 (Major allergen Equ c 1)		0.59192	0.73245		0.0332665	0.442965	1.093
IEENGSMR	Loss of water	Q95182	Equ c 1.0101 (Major allergen Equ c 1)	2.14634	0.772148	1.1981	3.70858	1.94276	0.956234	0.931661
IEENGSMR	Deamidation	Q95182	Equ c 1.0101 (Major allergen Equ c 1)	0.70888	0.891703	2.97255			1.05117	0.840946
ENIIDLTKIDR	Carboxymethyl	Q95182	Equ c 1.0101 (Major allergen Equ c 1)	0.147411	0.903366		0.610756			0.504111
EKIEENGSMR	Carbamyl	Q95182	Equ c 1.0101 (Major allergen Equ c 1)					0.135448		0.464788
EKIEENGSMR	Formylation	Q95182	Equ c 1.0101 (Major allergen Equ c 1)					0.0772742		0.444816
GIVKENIIDLTK	Formylation	Q95182	Equ c 1.0101 (Major allergen Equ c 1)	0.151989	0.695536	0.475371		0.114822	0.523828	0.35806
EKIEENGSMR	Carboxymethyl	Q95182	Equ c 1.0101 (Major allergen Equ c 1)							0.308537
EKIEENGSMR	Deamidation	Q95182	Equ c 1.0101 (Major allergen Equ c 1)					0.0762431		0.283297
GIVKENIIDLTK	Carbamyl	Q95182	Equ c 1.0101 (Major allergen Equ c 1)	0.109324	0.221894	0.144003		0.0809969	0.133797	0.25986
NFDISKISGEWYSIFLASDVK	Carbamidomethyl	Q95182	Equ c 1.0101 (Major allergen Equ c 1)				0.372772			0.234711
ENIIDLTKIDR	Carbamidomethyl	Q95182	Equ c 1.0101 (Major allergen Equ c 1)	0.458852	0.939582		0.904238		0.500913	0.200554
VNGECTEFPMVFDK	Deamidation	Q95182	Equ c 1.0101 (Major allergen Equ c 1)	0.519; 1.135	0.0005; 0.159	0.180968	0.0553113	0.0645314	0.186422	0.180017
VNGECTEFPMVFDK	CarbamidomethylDTT	Q95182	Equ c 1.0101 (Major allergen Equ c 1)	1.26246	0.197276	0.0732148	0.388516	0.468044	0.0739344	0.179322
GIVKENIIDLTK	Carboxymethyl	Q95182	Equ c 1.0101 (Major allergen Equ c 1)	0.0496752	0.395787		0.350133	0.0550155		0.163204
ENIIDLTKIDR	Carbamyl	Q95182	Equ c 1.0101 (Major allergen Equ c 1)		0.204694					0.136108
VNGECTEFPMVFDK	Loss of ammonia	Q95182	Equ c 1.0101 (Major allergen Equ c 1)	0.931982	0.117858	0.123693	0.0868259	0.083984	0.125186	0.131655
EKIEENGSMR	Acetylation	Q95182	Equ c 1.0101 (Major allergen Equ c 1)							0.0923313
EKIEENGSMR	Oxidation	Q95182	Equ c 1.0101 (Major allergen Equ c 1)					0.0481169		0.0649248
IEENGSMR	Oxidation	Q95182	Equ c 1.0101 (Major allergen Equ c 1)							0.054632
GIVKENIIDLTK	Propionyl	Q95182	Equ c 1.0101 (Major allergen Equ c 1)							0.0317227
VNGECTEFPMVFDK	Reduction	Q95182	Equ c 1.0101 (Major allergen Equ c 1)	0.00756685		0.000368334	0.000171273	0.000853665		0.0291748
ALDNSSLYAEYQTK	Deamidation	Q95182	Equ c 1.0101 (Major allergen Equ c 1)	0.0114901	0.11778	0.0840118		0.00897944	0.0578647	0.0236405
DRPFQLFEFYAR	Loss of water	Q95182	Equ c 1.0101 (Major allergen Equ c 1)	0.000647115		0.000425981				0.0169117
ISGEWYSIFLASDVK	di-Oxidation	Q95182	Equ c 1.0101 (Major allergen Equ c 1)	0.0154491	0.00800526	0.0223285	0.0132258	0.010583	0.00335477	0.0151873
ISGEWYSIFLASDVK	Oxidation	Q95182	Equ c 1.0101 (Major allergen Equ c 1)	0.0101913	0.0111754	0.0130265	0.0142448	0.00881884	0.00416481	0.0104524
ISGEWYSIFLASDVK	Loss of water	Q95182	Equ c 1.0101 (Major allergen Equ c 1)	0.000105526			0.00025709			0.00615027
ENIIDLTK	Loss of water	Q95182	Equ c 1.0101 (Major allergen Equ c 1)	0.00351436	0.00361058	0.00343651	0.00352544	0.00331273	0.00335956	0.00394964
ISEFENDEHIILYLVNFDK	Deamidation	Q95182	Equ c 1.0101 (Major allergen Equ c 1)	0.00176725	0.00259747					0.00348803
ISGEWYSIFLASDVKEK	Carboxymethyl	Q95182	Equ c 1.0101 (Major allergen Equ c 1)					0.000467312	0.000739198	0.00324682
VNGECTEFPMVFDK	Oxidation	Q95182	Equ c 1.0101 (Major allergen Equ c 1)	0.035644	0.0078382	0.00715812	0.00126598	0.00182905	0.0102523	0.0030419
VNGECTEFPMVFDK	Sulfide	Q95182	Equ c 1.0101 (Major allergen Equ c 1)	0.00748998	0.00177423	0.00212965	0.00253157	0.004901	0.00135707	0.00269644
ISEFENDEHIILYLVNFDK	di-Oxidation	Q95182	Equ c 1.0101 (Major allergen Equ c 1)		0.00130511		0.0238216			0.00262942
ISGEWYSIFLASDVKEK	Oxidation	Q95182	Equ c 1.0101 (Major allergen Equ c 1)		0.00731483	0.00855889		0.00264667	0.00156294	0.00161433
TEEDGVYSLNYDGYNVFR	Oxidation	Q95182	Equ c 1.0101 (Major allergen Equ c 1)	0.000765789	0.000378158	0.00119741	0.00285689	0.000437713		0.00144635
ISEFENDEHIILYLVNFDK	Loss of ammonia	Q95182	Equ c 1.0101 (Major allergen Equ c 1)		0.00623773	0.000922968	0.0759507	0.00103719		0.00125402
ISEFENDEHIILYLVNFDK	Carbamidomethyl	Q95182	Equ c 1.0101 (Major allergen Equ c 1)							0.00118529
ISEFENDEHIILYLVNFDK	Loss of water	Q95182	Equ c 1.0101 (Major allergen Equ c 1)	0.000907939	0.000688113	0.000577955	0.0144642	0.00132134		0.000659671
ISEFENDEHIILYLVNFDK	Oxidation	Q95182	Equ c 1.0101 (Major allergen Equ c 1)					0.000238625		0.000591389
ISGEWYSIFLASDVK	Acetaldehyde	Q95182	Equ c 1.0101 (Major allergen Equ c 1)		0.000278326		0.0110968	0.013476	0.00241253	0.00034954
ENIIDLTK	Loss of ammonia	Q95182	Equ c 1.0101 (Major allergen Equ c 1)	0.000136365	0.000183712	0.000188413	0.000156857	0.000110978		0.000153988
ENIIDLTK	Acetaldehyde	Q95182	Equ c 1.0101 (Major allergen Equ c 1)	0.000195624	0.000279736	9.12323e-05	0.0131853	0.0143313		0.000111124
VFVDVIR	Oxidation	Q95182	Equ c 1.0101 (Major allergen Equ c 1)	0.000345913		0.000273834
VFVDVIR	Carbamidomethyl	Q95182	Equ c 1.0101 (Major allergen Equ c 1)	0.000175943			0.00037183
VFVDVIR	Acetaldehyde	Q95182	Equ c 1.0101 (Major allergen Equ c 1)	0.000422354		0.000101297	0.0139582		0.000223078
VFVDVIR	Formylation	Q95182	Equ c 1.0101 (Major allergen Equ c 1)	4.12e-05
ENIIDLTK	Acetylation	Q95182	Equ c 1.0101 (Major allergen Equ c 1)	0.00010573	0.000158692		0.000209169	0.000299909
DRPFQLFEFYAR	Oxidation	Q95182	Equ c 1.0101 (Major allergen Equ c 1)	0.000379515	0.000256243
VNGECTEFPMVFDK	Carbamidomethyl	Q95182	Equ c 1.0101 (Major allergen Equ c 1)	0.414858		0.0706795	0.00946755	0.0328926
ISGEWYSIFLASDVK	Trp->Kynurenin	Q95182	Equ c 1.0101 (Major allergen Equ c 1)	0.00340064	0.0048515	0.00177667	0.00422955	0.00427295
ISGEWYSIFLASDVKEK	di-Oxidation	Q95182	Equ c 1.0101 (Major allergen Equ c 1)	0.0330923	0.0274402	0.0621642		0.00479326	0.0105909
VNGECTEFPMVFDK	Carbamyl	Q95182	Equ c 1.0101 (Major allergen Equ c 1)	0.00221263			0.00133362		0.00265636
ISGEWYSIFLASDVK	tri-Oxidation	Q95182	Equ c 1.0101 (Major allergen Equ c 1)	0.000210132	0.000184644	0.000168355	9.37381e-05	0.000433613
TEEDGVYSLNYDGYNVFR	Loss of water	Q95182	Equ c 1.0101 (Major allergen Equ c 1)	0.00685763	0.00497644	0.00341621	0.014667	0.0126964	0.000766728
TEEDGVYSLNYDGYNVFR	Loss of ammonia	Q95182	Equ c 1.0101 (Major allergen Equ c 1)	0.00110248			0.00149942	0.00168825
IEENGSMR	Acetaldehyde	Q95182	Equ c 1.0101 (Major allergen Equ c 1)		0.0250762		2.10648	1.3617
ENIIDLTK	Methylation	Q95182	Equ c 1.0101 (Major allergen Equ c 1)		0.000131198	9.72154e-05	0.000229358	0.000115198
ISGEWYSIFLASDVKEK	Carbamidomethyl	Q95182	Equ c 1.0101 (Major allergen Equ c 1)		0.00483528	0.0115473
EEFVKIVQK	Carbamidomethyl	Q95182	Equ c 1.0101 (Major allergen Equ c 1)			0.937953	0.372173	0.109587
VNGECTEFPMVFDKTEEDGVYSLNYDGYNVFR	Oxidation	Q95182	Equ c 1.0101 (Major allergen Equ c 1)			0.143224
ENIIDLTK	Formylation	Q95182	Equ c 1.0101 (Major allergen Equ c 1)				0.000430882	0.00033646
EEFVKIVQK	Formylation	Q95182	Equ c 1.0101 (Major allergen Equ c 1)				0.360862		1.51158
DRPFQLFEFYAR	Acetaldehyde	Q95182	Equ c 1.0101 (Major allergen Equ c 1)				0.00564356	0.00324021
TEEDGVYSLNYDGYNVFR	Acetaldehyde	Q95182	Equ c 1.0101 (Major allergen Equ c 1)				0.00189118
VNGECTEFPMVFDK	Methylation	Q95182	Equ c 1.0101 (Major allergen Equ c 1)				0.000296413
VNGECTEFPMVFDK	Acetaldehyde	Q95182	Equ c 1.0101 (Major allergen Equ c 1)				0.00625009	0.0083099
VNGECTEFPMVFDK	Acetylation	Q95182	Equ c 1.0101 (Major allergen Equ c 1)				0.000105948
VNGECTEFPMVFDK	Formylation	Q95182	Equ c 1.0101 (Major allergen Equ c 1)				0.000158289	0.000238855
ISGEWYSIFLASDVK	Carbamidomethyl	Q95182	Equ c 1.0101 (Major allergen Equ c 1)				0.000190978	0.000145462
VNGECTEFPMVFDK	Loss of water	Q95182	Equ c 1.0101 (Major allergen Equ c 1)				0.00520757	0.00385462
ISGEWYSIFLASDVK	Acetylation	Q95182	Equ c 1.0101 (Major allergen Equ c 1)				6.38792e-05
ISGEWYSIFLASDVK	Formylation	Q95182	Equ c 1.0101 (Major allergen Equ c 1)				0.000112116
EKIEENGSMR	Loss of ammonia	Q95182	Equ c 1.0101 (Major allergen Equ c 1)					0.0331188
EKIEENGSMR	Carbamidomethyl	Q95182	Equ c 1.0101 (Major allergen Equ c 1)					0.0171425
EKIEENGSMR	Methylation	Q95182	Equ c 1.0101 (Major allergen Equ c 1)					0.0310335
ISGEWYSIFLASDVKEK	Loss of water	Q95182	Equ c 1.0101 (Major allergen Equ c 1)					0.00874532
ISEFENDEHIILYLVNFDK	Acetaldehyde	Q95182	Equ c 1.0101 (Major allergen Equ c 1)					0.00375738
VFVDVIR	Deamidation	Q95182	Equ c 1.0101 (Major allergen Equ c 1)						0.00053945
ISGEWYSIFLASDVKEKIEENGSMR	Reduction	Q95182	Equ c 1.0101 (Major allergen Equ c 1)						0.837614
VNGECTEFPMVFDK	di-Oxidation	Q95182	Equ c 1.0101 (Major allergen Equ c 1)						0.00302688
ISEFGNNEHMILYLVNFDKDR	Reduction	A0A3Q2HX90	Equ c 1.0102 (Lipocalin/cytosolic fatty-acid binding domain-containing protein)	0.0272662	0.011615					0.665342
ISEFGNNEHMILYLVNFDK	Reduction	A0A3Q2HX90	Equ c 1.0102 (Lipocalin/cytosolic fatty-acid binding domain-containing protein)	5.02698		0.602003		0.00175121		0.538257
VNGECTEFSVVADK	CarbamidomethylDTT	A0A3Q2HX90	Equ c 1.0102 (Lipocalin/cytosolic fatty-acid binding domain-containing protein)	8.02888	8.59249	0.135711	0.448959	14.5898	0.196833	0.215794
QGIVKENIIDLTQTDRCFQLRGNGVGQA	CarbamidomethylDTT	A0A3Q2HX90	Equ c 1.0102 (Lipocalin/cytosolic fatty-acid binding domain-containing protein)							0.200534
CFQLRGNGVGQA	CarbamidomethylDTT	A0A3Q2HX90	Equ c 1.0102 (Lipocalin/cytosolic fatty-acid binding domain-containing protein)							0.180206
QGIVKENIIDLTQTDR	Formylation	A0A3Q2HX90	Equ c 1.0102 (Lipocalin/cytosolic fatty-acid binding domain-containing protein)		0.229542	0.167101	0.0616031	0.061603	0.378799	0.142022
ISEFGNNEHMILYLVNFDK	Deamidation	A0A3Q2HX90	Equ c 1.0102 (Lipocalin/cytosolic fatty-acid binding domain-containing protein)	0.946319	0.685804	0.201759	0.0448335	0.0371844	0.0533065	0.136065
VNGECTEFSVVADK	Deamidation	A0A3Q2HX90	Equ c 1.0102 (Lipocalin/cytosolic fatty-acid binding domain-containing protein)	2.47171	2.39524	0.131494		2.01178	0.19196	0.112315
VNGECTEFSVVADKTEEDGVYSVKYDGYNVLR	CarbamidomethylDTT	A0A3Q2HX90	Equ c 1.0102 (Lipocalin/cytosolic fatty-acid binding domain-containing protein)						0.0948245	0.0865982
VNGECTEFSVVADK	Loss of ammonia	A0A3Q2HX90	Equ c 1.0102 (Lipocalin/cytosolic fatty-acid binding domain-containing protein)	2.6326	2.16766	0.126354	0.0740636	2.64327	0.123613	0.084512
VNGECTEFSVVADKTEEDGVYSVK	CarbamidomethylDTT	A0A3Q2HX90	Equ c 1.0102 (Lipocalin/cytosolic fatty-acid binding domain-containing protein)					0.138109		0.0807067
TEEDGVYSVKYDGYNVLR	Loss of water	A0A3Q2HX90	Equ c 1.0102 (Lipocalin/cytosolic fatty-acid binding domain-containing protein)							0.0675435
IEENGSMRVFVDLIR	Carbamidomethyl	A0A3Q2HX90	Equ c 1.0102 (Lipocalin/cytosolic fatty-acid binding domain-containing protein)							0.0626372
QGIVKENIIDLTQTDR	Carbamidomethyl	A0A3Q2HX90	Equ c 1.0102 (Lipocalin/cytosolic fatty-acid binding domain-containing protein)	0.115693	0.146893	0.391269	0.286937	0.0441232	0.217629	0.059918
QGIVKENIIDLTQTDR	Carbamyl	A0A3Q2HX90	Equ c 1.0102 (Lipocalin/cytosolic fatty-acid binding domain-containing protein)	0.0306193	0.0511877	0.105663	0.0597655	0.0212633	0.0954778	0.059406
VNGECTEFSVVADKTEEDGVYSVK	Carboxymethyl	A0A3Q2HX90	Equ c 1.0102 (Lipocalin/cytosolic fatty-acid binding domain-containing protein)		0.033234		0.099036			0.0423678
QGIVKENIIDLTQTDR	Acetylation	A0A3Q2HX90	Equ c 1.0102 (Lipocalin/cytosolic fatty-acid binding domain-containing protein)		0.0556805	0.0416721			0.0438122	0.0344136
QGIVKENIIDLTQTDRCFQLR	CarbamidomethylDTT	A0A3Q2HX90	Equ c 1.0102 (Lipocalin/cytosolic fatty-acid binding domain-containing protein)							0.0311458
QGIVKENIIDLTQTDRCFQLR	Loss of ammonia	A0A3Q2HX90	Equ c 1.0102 (Lipocalin/cytosolic fatty-acid binding domain-containing protein)					0.0728205		0.0290311
VNGECTEFSVVADK	Reduction	A0A3Q2HX90	Equ c 1.0102 (Lipocalin/cytosolic fatty-acid binding domain-containing protein)			0.0202935			0.000215251	0.0215045
QGIVKENIIDLTQTDRCFQLRGNGVGQA	Loss of ammonia	A0A3Q2HX90	Equ c 1.0102 (Lipocalin/cytosolic fatty-acid binding domain-containing protein)							0.0193698
IEENGSMRVFVDLIR	Oxidation	A0A3Q2HX90	Equ c 1.0102 (Lipocalin/cytosolic fatty-acid binding domain-containing protein)						0.039278	0.0146307
ISEFGNNEHMILYLVNFDK	Loss of ammonia	A0A3Q2HX90	Equ c 1.0102 (Lipocalin/cytosolic fatty-acid binding domain-containing protein)	0.223031	0.0924441		0.0417972	0.0386874	0.00216433	0.0141907
ISEFGNNEHMILYLVNFDKDRPFQLLEFYAR	Deamidation	A0A3Q2HX90	Equ c 1.0102 (Lipocalin/cytosolic fatty-acid binding domain-containing protein)							0.013851
YDGYNVLR	Loss of water	A0A3Q2HX90	Equ c 1.0102 (Lipocalin/cytosolic fatty-acid binding domain-containing protein)	0.00674519	0.00684547	0.00597154			0.005403	0.00753741
TEEDGVYSVK	Loss of water	A0A3Q2HX90	Equ c 1.0102 (Lipocalin/cytosolic fatty-acid binding domain-containing protein)	0.00824087	0.00951601	0.00714904	0.0200461	0.0260431	0.00526342	0.00686524
ISEFGNNEHMILYLVNFDK	Didehydro	A0A3Q2HX90	Equ c 1.0102 (Lipocalin/cytosolic fatty-acid binding domain-containing protein)	0.00728524	0.0365018	0.0122086	0.0162141	0.00146292		0.00634959
ENIIDLTQTDR	Loss of water	A0A3Q2HX90	Equ c 1.0102 (Lipocalin/cytosolic fatty-acid binding domain-containing protein)	0.00509503	0.00518131	0.00557772	0.00478034	0.00718912	0.00418058	0.00626599
ISEFGNNEHMILYLVNFDK	Carbamidomethyl	A0A3Q2HX90	Equ c 1.0102 (Lipocalin/cytosolic fatty-acid binding domain-containing protein)			0.0101757	0.00989039	0.0115084	0.00189469	0.00613034
VNGECTEFSVVADK	Sulfide	A0A3Q2HX90	Equ c 1.0102 (Lipocalin/cytosolic fatty-acid binding domain-containing protein)	0.0593272	0.116881	0.00644323	0.00498582	0.263432	0.00308405	0.00609961
VNGECTEFSVVADK	Oxidation	A0A3Q2HX90	Equ c 1.0102 (Lipocalin/cytosolic fatty-acid binding domain-containing protein)	0.119164	0.131807	0.00476012	0.00315651	0.117468	0.00387428	0.0044758
ISEFGNNEHMILYLVNFDK	Oxidation	A0A3Q2HX90	Equ c 1.0102 (Lipocalin/cytosolic fatty-acid binding domain-containing protein)	0.0410012	0.170012	0.0370584	0.0716311	0.0144143	0.00551128	0.00413629
TEEDGVYSVK	Oxidation	A0A3Q2HX90	Equ c 1.0102 (Lipocalin/cytosolic fatty-acid binding domain-containing protein)	0.000511415	0.00140661	0.00145626	0.00117472	0.00136128	0.00119428	0.00181258
ENIIDLTQTDR	Loss of ammonia	A0A3Q2HX90	Equ c 1.0102 (Lipocalin/cytosolic fatty-acid binding domain-containing protein)	0.000749975	0.000713683		0.000786069	0.000589525	0.000614562	0.000929334
VFVDLIR	Oxidation	A0A3Q2HX90	Equ c 1.0102 (Lipocalin/cytosolic fatty-acid binding domain-containing protein)		0.000929466	6.41616e-05	0.000416542		0.000325668	0.000818797
TEEDGVYSVK	Didehydro	A0A3Q2HX90	Equ c 1.0102 (Lipocalin/cytosolic fatty-acid binding domain-containing protein)							0.000474636
ENIIDLTQTDR	Oxidation	A0A3Q2HX90	Equ c 1.0102 (Lipocalin/cytosolic fatty-acid binding domain-containing protein)		0.000378344	0.000271631	0.000167194		0.000171261	0.000304457
VFVDLIR	Loss of water	A0A3Q2HX90	Equ c 1.0102 (Lipocalin/cytosolic fatty-acid binding domain-containing protein)				0.00063718	0.000536335		0.000258109
ENIIDLTQTDR	Methylation	A0A3Q2HX90	Equ c 1.0102 (Lipocalin/cytosolic fatty-acid binding domain-containing protein)	0.000223462	0.00013829	0.000192031	0.000299171	0.000299123	0.000141123	0.000247291
VFVDLIR	Carbamidomethyl	A0A3Q2HX90	Equ c 1.0102 (Lipocalin/cytosolic fatty-acid binding domain-containing protein)	0.000197934	0.000370028	0.000153835	0.000532574	0.000262656	0.000453848	0.000208137
DRPFQLLEFYAR	Oxidation	A0A3Q2HX90	Equ c 1.0102 (Lipocalin/cytosolic fatty-acid binding domain-containing protein)	0.00117168	0.00179873	0.000400493	0.00114941	0.0018723	0.00137305	0.000192509
VFVDLIR	Acetaldehyde	A0A3Q2HX90	Equ c 1.0102 (Lipocalin/cytosolic fatty-acid binding domain-containing protein)	0.000304546	0.000969501		0.0159411	0.0212236		0.000141098
TEEDGVYSVK	Acetaldehyde	A0A3Q2HX90	Equ c 1.0102 (Lipocalin/cytosolic fatty-acid binding domain-containing protein)		0.000300261		0.00602557	0.00342999	0.000255681	0.000104687
DRPFQLLEFYAR	Loss of water	A0A3Q2HX90	Equ c 1.0102 (Lipocalin/cytosolic fatty-acid binding domain-containing protein)	0.00017479				0.000232018		7.52264e-05
VFVDLIR	Acetylation	A0A3Q2HX90	Equ c 1.0102 (Lipocalin/cytosolic fatty-acid binding domain-containing protein)	9.2667e-05	7.43979e-05		0.000136177	0.00020449
VFVDLIR	Carbamyl	A0A3Q2HX90	Equ c 1.0102 (Lipocalin/cytosolic fatty-acid binding domain-containing protein)	1.7179e-05	2.18031e-05
YDGYNVLR	Oxidation	A0A3Q2HX90	Equ c 1.0102 (Lipocalin/cytosolic fatty-acid binding domain-containing protein)	0.000105721		0.000474792			0.000441137
QGIVKENIIDLTQTDR	Carboxymethyl	A0A3Q2HX90	Equ c 1.0102 (Lipocalin/cytosolic fatty-acid binding domain-containing protein)	0.10629	0.274662	0.198329	0.175017	0.045422	0.267308
ENIIDLTQTDR	Didehydro	A0A3Q2HX90	Equ c 1.0102 (Lipocalin/cytosolic fatty-acid binding domain-containing protein)	0.00042699	0.000437954	0.000715859
ENIIDLTQTDR	Acetaldehyde	A0A3Q2HX90	Equ c 1.0102 (Lipocalin/cytosolic fatty-acid binding domain-containing protein)	0.000233135			0.0163306	0.0251555	0.000320683
ENIIDLTQTDR	Acetylation	A0A3Q2HX90	Equ c 1.0102 (Lipocalin/cytosolic fatty-acid binding domain-containing protein)	0.000142555	0.000219726
ENIIDLTQTDR	Carbamyl	A0A3Q2HX90	Equ c 1.0102 (Lipocalin/cytosolic fatty-acid binding domain-containing protein)	6.50342e-05	0.0001011		7.14304e-05
ISEFGNNEHMILYLVNFDK	di-Oxidation	A0A3Q2HX90	Equ c 1.0102 (Lipocalin/cytosolic fatty-acid binding domain-containing protein)	0.0240304	0.0482791	0.00756171	0.00977276		0.00945347
VNGECTEFSVVADK	Loss of water	A0A3Q2HX90	Equ c 1.0102 (Lipocalin/cytosolic fatty-acid binding domain-containing protein)	0.0761038	0.0788886	0.00072188	0.00542672	0.163746	0.00038699
DRPFQLLEFYAR	Formylation	A0A3Q2HX90	Equ c 1.0102 (Lipocalin/cytosolic fatty-acid binding domain-containing protein)	0.000282573	0.000200956	0.000144231
ISEFGNNEHMILYLVNFDK	Loss of water	A0A3Q2HX90	Equ c 1.0102 (Lipocalin/cytosolic fatty-acid binding domain-containing protein)	0.00906062	0.0444435	0.00768992	0.0112943	0.00832188
YDGYNVLR	Loss of ammonia	A0A3Q2HX90	Equ c 1.0102 (Lipocalin/cytosolic fatty-acid binding domain-containing protein)		0.00037372	0.000278891
YDGYNVLR	Acetaldehyde	A0A3Q2HX90	Equ c 1.0102 (Lipocalin/cytosolic fatty-acid binding domain-containing protein)		0.000203112				0.000416594
TEEDGVYSVK	Methylation	A0A3Q2HX90	Equ c 1.0102 (Lipocalin/cytosolic fatty-acid binding domain-containing protein)		8.60374e-05	7.08782e-05
TEEDGVYSVK	Oxidation to nitro	A0A3Q2HX90	Equ c 1.0102 (Lipocalin/cytosolic fatty-acid binding domain-containing protein)		0.000199075	7.48026e-05
TEEDGVYSVKYDGYNVLR	Carbamyl	A0A3Q2HX90	Equ c 1.0102 (Lipocalin/cytosolic fatty-acid binding domain-containing protein)		0.195774			0.00499937
ISEFGNNEHMILYLVNFDK	Dethiomethyl	A0A3Q2HX90	Equ c 1.0102 (Lipocalin/cytosolic fatty-acid binding domain-containing protein)		0.181048	0.0208524	0.0571201
ISEFGNNEHMILYLVNFDK	Trp->Kynurenin	A0A3Q2HX90	Equ c 1.0102 (Lipocalin/cytosolic fatty-acid binding domain-containing protein)		0.0104509	0.00232335
ISEFGNNEHMILYLVNFDKDRPFQLLEFYAR	Reduction	A0A3Q2HX90	Equ c 1.0102 (Lipocalin/cytosolic fatty-acid binding domain-containing protein)		1.00217
VNGECTEFSVVADK	Carbamidomethyl	A0A3Q2HX90	Equ c 1.0102 (Lipocalin/cytosolic fatty-acid binding domain-containing protein)		0.00435986		0.000492897	0.00332332
ISEFGNNEHMILYLVNFDK	tri-Oxidation	A0A3Q2HX90	Equ c 1.0102 (Lipocalin/cytosolic fatty-acid binding domain-containing protein)		0.00726275
ISEFGNNEHMILYLVNFDKDR	Loss of ammonia	A0A3Q2HX90	Equ c 1.0102 (Lipocalin/cytosolic fatty-acid binding domain-containing protein)			0.00371599
VNGECTEFSVVADKTEEDGVYSVK	Loss of water	A0A3Q2HX90	Equ c 1.0102 (Lipocalin/cytosolic fatty-acid binding domain-containing protein)			0.017909			0.0563156
VNGECTEFSVVADKTEEDGVYSVK	Formylation	A0A3Q2HX90	Equ c 1.0102 (Lipocalin/cytosolic fatty-acid binding domain-containing protein)			0.012513
VFVDLIR	GlyGly	A0A3Q2HX90	Equ c 1.0102 (Lipocalin/cytosolic fatty-acid binding domain-containing protein)				0.000175281	0.00017091
IEENGSMRVFVDLIR	Dethiomethyl	A0A3Q2HX90	Equ c 1.0102 (Lipocalin/cytosolic fatty-acid binding domain-containing protein)				1.22274
DRPFQLLEFYAR	Acetaldehyde	A0A3Q2HX90	Equ c 1.0102 (Lipocalin/cytosolic fatty-acid binding domain-containing protein)				0.00561141	0.00818498
ENIIDLTQTDR	Carbamidomethyl	A0A3Q2HX90	Equ c 1.0102 (Lipocalin/cytosolic fatty-acid binding domain-containing protein)				0.000109427
ENIIDLTQTDR	Formylation	A0A3Q2HX90	Equ c 1.0102 (Lipocalin/cytosolic fatty-acid binding domain-containing protein)				0.000344467	0.000548835
VNGECTEFSVVADK	Didehydro	A0A3Q2HX90	Equ c 1.0102 (Lipocalin/cytosolic fatty-acid binding domain-containing protein)				0.000511402
VNGECTEFSVVADK	Acetaldehyde	A0A3Q2HX90	Equ c 1.0102 (Lipocalin/cytosolic fatty-acid binding domain-containing protein)				0.0104567	0.306366	0.00052633
VNGECTEFSVVADK	Methylation	A0A3Q2HX90	Equ c 1.0102 (Lipocalin/cytosolic fatty-acid binding domain-containing protein)				0.000647379	0.0192288
ISEFGNNEHMILYLVNFDK	Acetaldehyde	A0A3Q2HX90	Equ c 1.0102 (Lipocalin/cytosolic fatty-acid binding domain-containing protein)				0.0257315	0.032645
VNGECTEFSVVADK	Acetylation	A0A3Q2HX90	Equ c 1.0102 (Lipocalin/cytosolic fatty-acid binding domain-containing protein)				0.000189931	0.0077074
TEEDGVYSVK	Carbamidomethyl	A0A3Q2HX90	Equ c 1.0102 (Lipocalin/cytosolic fatty-acid binding domain-containing protein)					0.000100704	0.00015202
TEEDGVYSVK	di-Methylation	A0A3Q2HX90	Equ c 1.0102 (Lipocalin/cytosolic fatty-acid binding domain-containing protein)					0.000133948
TEEDGVYSVK	Formylation	A0A3Q2HX90	Equ c 1.0102 (Lipocalin/cytosolic fatty-acid binding domain-containing protein)					0.000418495
ENIIDLTQTDR	Deamidation	A0A3Q2HX90	Equ c 1.0102 (Lipocalin/cytosolic fatty-acid binding domain-containing protein)					0.000142674
IEENGSMRVFVDLIR	Reduction	A0A3Q2HX90	Equ c 1.0102 (Lipocalin/cytosolic fatty-acid binding domain-containing protein)					0.00334285	0.0101146
TEEDGVYSVKYDGYNVLR	Deamidation	A0A3Q2HX90	Equ c 1.0102 (Lipocalin/cytosolic fatty-acid binding domain-containing protein)					0.0147461
VNGECTEFSVVADK	Formylation	A0A3Q2HX90	Equ c 1.0102 (Lipocalin/cytosolic fatty-acid binding domain-containing protein)					0.0100574
TEEDGVYSVKYDGYNVLR	Formylation	A0A3Q2HX90	Equ c 1.0102 (Lipocalin/cytosolic fatty-acid binding domain-containing protein)					0.00286458	0.059565
VFVDLIR	Deamidation	A0A3Q2HX90	Equ c 1.0102 (Lipocalin/cytosolic fatty-acid binding domain-containing protein)						0.0388065
TEEDGVYSVKYDGYNVLR	Carboxymethyl	A0A3Q2HX90	Equ c 1.0102 (Lipocalin/cytosolic fatty-acid binding domain-containing protein)						0.4107
ISEFGNNEHMILYLVNFDKDR	Oxidation	A0A3Q2HX90	Equ c 1.0102 (Lipocalin/cytosolic fatty-acid binding domain-containing protein)						0.083868
VNGECTEFSVVADKTEEDGVYSVKYDGYNVLR	Loss of water	A0A3Q2HX90	Equ c 1.0102 (Lipocalin/cytosolic fatty-acid binding domain-containing protein)						0.066379
VNGECTEFSAVADK	CarbamidomethylDTT	A0A3Q2I444	Lipocalin/cytosolic fatty-acid binding domain-containing protein	0.280337	0.461008	0.283487	0.636986	0.316818	0.316047	0.332588
VNGECTEFSAVADK	Deamidation	A0A3Q2I444	Lipocalin/cytosolic fatty-acid binding domain-containing protein	0.154143	0.166649	0.152202	0.0608016	0.07626	0.20047	0.219666
TEEDGVYSVNYDGYNVFR	Loss of water	A0A3Q2I444	Lipocalin/cytosolic fatty-acid binding domain-containing protein	0.0052953	0.000921285	0.00107303	0.0146718	0.00887215	0.00283166	0.00512899
ISEFGDSTYIIVYLANFNK	Loss of water	A0A3Q2I444	Lipocalin/cytosolic fatty-acid binding domain-containing protein							0.00388758
VNGECTEFSAVADK	Oxidation	A0A3Q2I444	Lipocalin/cytosolic fatty-acid binding domain-containing protein	0.00283341	0.00331076		0.00122521	0.0028053		0.00175678
TEEDGVYSVNYDGYNVFR	Oxidation	A0A3Q2I444	Lipocalin/cytosolic fatty-acid binding domain-containing protein	0.00041527	0.000559749		0.00100001		0.000660422	0.000736024
ISEFGDSTYIIVYLANFNK	Loss of ammonia	A0A3Q2I444	Lipocalin/cytosolic fatty-acid binding domain-containing protein							0.000432372
DRPYQVLEFYAR	Oxidation	A0A3Q2I444	Lipocalin/cytosolic fatty-acid binding domain-containing protein	0.000501856	0.000850046
TEEDGVYSVNYDGYNVFR	Methylation	A0A3Q2I444	Lipocalin/cytosolic fatty-acid binding domain-containing protein	0.000236306			0.000694969
VNGECTEFSAVADK	Loss of ammonia	A0A3Q2I444	Lipocalin/cytosolic fatty-acid binding domain-containing protein	0.0529439			0.0154202	0.0379601
VNGECTEFSAVADK	Sulfide	A0A3Q2I444	Lipocalin/cytosolic fatty-acid binding domain-containing protein	0.000877066	0.0035026				0.00533136
TEEDGVYSVNYDGYNVFR	Acetaldehyde	A0A3Q2I444	Lipocalin/cytosolic fatty-acid binding domain-containing protein		0.000203103		0.00388079	0.00467497
VNGECTEFSAVADKTEEDGVYSVNYDGYNVFR	Deamidation	A0A3Q2I444	Lipocalin/cytosolic fatty-acid binding domain-containing protein		7.35815
DRPYQVLEFYAR	Loss of water	A0A3Q2I444	Lipocalin/cytosolic fatty-acid binding domain-containing protein			0.000578241		0.000954858
VNGECTEFSAVADK	di-Methylation	A0A3Q2I444	Lipocalin/cytosolic fatty-acid binding domain-containing protein			0.0101667	0.000512334
DRPYQVLEFYAR	Acetaldehyde	A0A3Q2I444	Lipocalin/cytosolic fatty-acid binding domain-containing protein				0.00621737	0.00896476
TEEDGVYSVNYDGYNVFR	Phosphorylation	A0A3Q2I444	Lipocalin/cytosolic fatty-acid binding domain-containing protein				0.000444839
TEEDGVYSVNYDGYNVFR	Loss of ammonia	A0A3Q2I444	Lipocalin/cytosolic fatty-acid binding domain-containing protein				0.0012386	0.00112969	0.000816747
NFDISKISGEWYSIFVASDLEEK	Carboxymethyl	A0A3Q2I5U5	Lipocalin/cytosolic fatty-acid binding domain-containing protein							0.419443
ISGEWYSIFVASDLEEK	di-Oxidation	A0A3Q2I5U5	Lipocalin/cytosolic fatty-acid binding domain-containing protein	0.00784081	0.0128466	0.0156412	0.00947946	0.00599122	0.00422478	0.00968031
ISGEWYSIFVASDLEEK	Oxidation	A0A3Q2I5U5	Lipocalin/cytosolic fatty-acid binding domain-containing protein	0.0103288	0.00290125	0.00522581	0.0113563	0.00176459	0.00172581	0.00629202
ISGEWYSIFVASDLEEK	Trp->Kynurenin	A0A3Q2I5U5	Lipocalin/cytosolic fatty-acid binding domain-containing protein	0.00129605	0.00152415	0.00170324	0.00122178	0.00189386		0.00194814
EPDVSPELKEEFVK	Carbamidomethyl	A0A3Q2I5U5	Lipocalin/cytosolic fatty-acid binding domain-containing protein		0.0601892	0.0885273	0.0910524		0.0731091
EPDVSPELKEEFVK	Carboxymethyl	A0A3Q2I5U5	Lipocalin/cytosolic fatty-acid binding domain-containing protein		0.114343
ISGEWYSIFVASDLEEK	Acetaldehyde	A0A3Q2I5U5	Lipocalin/cytosolic fatty-acid binding domain-containing protein				0.00738813	0.00672568
ISGEWYSIFVASDLEEK	Loss of water	A0A3Q2I5U5	Lipocalin/cytosolic fatty-acid binding domain-containing protein				0.00179844
EPDVSPELKEEFVK	Formylation	A0A3Q2I5U5	Lipocalin/cytosolic fatty-acid binding domain-containing protein					0.0252184
TAENAYICDYAGK	CarbamidomethylDTT	A0A3G1Z1K7	Equ c 2.0101 (Equ c 2 allergen)	0.763399	1.58762	2.14895	1.21918	1.2749	1.75905	1.45612
GEDIQQEDIEKFK	Carboxymethyl	A0A3G1Z1K7	Equ c 2.0101 (Equ c 2 allergen)		0.0199794	0.126171	0.274663			0.426336
EIPDENIVNIINIDDCPSE	CarbamidomethylDTT	A0A3G1Z1K7	Equ c 2.0101 (Equ c 2 allergen)	0.097289	0.262697		0.0985229	0.120717		0.399382
LSENGPFR	Deamidation	A0A3G1Z1K7	Equ c 2.0101 (Equ c 2 allergen)	0.0134449205902547, 0.000213556332036109	0.097468	0.150488			0.151249	0.16137
GEDIQQEDIEKFK	Formylation	A0A3G1Z1K7	Equ c 2.0101 (Equ c 2 allergen)		0.0882119			0.0602399		0.150599
EKEIPDENIVNIINIDDCPSE	CarbamidomethylDTT	A0A3G1Z1K7	Equ c 2.0101 (Equ c 2 allergen)	0.0342438	0.12991	0.0425581	0.0832911	0.0534989	0.0787509	0.131688
TEIHILHLSQNTIITHFLNEDEEGLVTDIVAFFGK	di-Oxidation	A0A3G1Z1K7	Equ c 2.0101 (Equ c 2 allergen)							0.109545
GEDIQQEDIEKFK	Acetylation	A0A3G1Z1K7	Equ c 2.0101 (Equ c 2 allergen)		0.0298917		0.0691461			0.049188
LSENGPFR	Loss of ammonia	A0A3G1Z1K7	Equ c 2.0101 (Equ c 2 allergen)	0.0407859	0.0364959	0.0338925	0.0352442	0.0376734	0.0335127	0.0401117
GEDIQQEDIEKFK	Dethiomethyl	A0A3G1Z1K7	Equ c 2.0101 (Equ c 2 allergen)						0.160995	0.0264332
TLDFNSAGDTIHFTFFVK	Oxidation	A0A3G1Z1K7	Equ c 2.0101 (Equ c 2 allergen)	0.00364975	0.00427224	0.0309275	0.0179575	0.00221972		0.0107792
TLDFNSAGDTIHFTFFVK	Loss of water	A0A3G1Z1K7	Equ c 2.0101 (Equ c 2 allergen)							0.00745918
EKEIPDENIVNIINIDDCPSE	Carbamyl	A0A3G1Z1K7	Equ c 2.0101 (Equ c 2 allergen)							0.00493992
TAENAYICDYAGK	Oxidation	A0A3G1Z1K7	Equ c 2.0101 (Equ c 2 allergen)	0.00379206	0.0051245		0.00131286	0.00316867	0.00429717	0.00346493
TLDFNSAGDTIHFTFFVK	di-Oxidation	A0A3G1Z1K7	Equ c 2.0101 (Equ c 2 allergen)	0.00201921	0.00948206	0.0348	0.0910109	0.000679583	0.146403	0.00303753
TLDFNSAGDTIHFTFFVK	Loss of ammonia	A0A3G1Z1K7	Equ c 2.0101 (Equ c 2 allergen)	0.00101305			0.0039769	0.00396455		0.00110464
GEDIQQEDIEK	Oxidation	A0A3G1Z1K7	Equ c 2.0101 (Equ c 2 allergen)		0.000682003	0.000266533		0.00011921	0.000231633	0.00104117
LSENGPFR	Oxidation	A0A3G1Z1K7	Equ c 2.0101 (Equ c 2 allergen)			0.000761189	0.00015846	0.000272806	0.000744033	0.00101844
LSENGPFR	Acetylation	A0A3G1Z1K7	Equ c 2.0101 (Equ c 2 allergen)	0.000180441	0.000140256		0.000225715
LSENGPFR	Loss of water	A0A3G1Z1K7	Equ c 2.0101 (Equ c 2 allergen)	0.00376318			0.00657705	0.00675413
TLDFNSAGDTIHFTFFVK	Carbamidomethyl	A0A3G1Z1K7	Equ c 2.0101 (Equ c 2 allergen)	0.00177473				0.00287564
TAENAYICDYAGK	Loss of ammonia	A0A3G1Z1K7	Equ c 2.0101 (Equ c 2 allergen)	0.00218669	0.00130858		0.00284999	0.00300864
TAENAYICDYAGK	Sulfide	A0A3G1Z1K7	Equ c 2.0101 (Equ c 2 allergen)	0.00340129	0.0115131	0.0337216	0.00436344	0.0107794
EIPDENIVNIINIDDCPSE	Loss of water	A0A3G1Z1K7	Equ c 2.0101 (Equ c 2 allergen)	0.00246613			0.00877227
LSENGPFR	Acetaldehyde	A0A3G1Z1K7	Equ c 2.0101 (Equ c 2 allergen)		0.000268763		0.00678999	0.0114457	0.000702368
GEDIQQEDIEKFK	Carbamidomethyl	A0A3G1Z1K7	Equ c 2.0101 (Equ c 2 allergen)			0.0867173
GEDIQQEDIEK	Loss of water	A0A3G1Z1K7	Equ c 2.0101 (Equ c 2 allergen)				0.000695853	0.000753036
TLDFNSAGDTIHFTFFVK	Acetaldehyde	A0A3G1Z1K7	Equ c 2.0101 (Equ c 2 allergen)				0.0119196	0.00874648	0.122451
TAENAYICDYAGK	Methylation	A0A3G1Z1K7	Equ c 2.0101 (Equ c 2 allergen)				0.000983907	0.000942444
TAENAYICDYAGK	Acetaldehyde	A0A3G1Z1K7	Equ c 2.0101 (Equ c 2 allergen)				0.00333881	0.0109461
EIPDENIVNIINIDDCPSE	Acetaldehyde	A0A3G1Z1K7	Equ c 2.0101 (Equ c 2 allergen)				0.00229689
GEDIQQEDIEKFK	Loss of water	A0A3G1Z1K7	Equ c 2.0101 (Equ c 2 allergen)					0.271216
GEDIQQEDIEK	Didehydro	A0A3G1Z1K7	Equ c 2.0101 (Equ c 2 allergen)					0.000940725
GEDIQQEDIEK	Acetaldehyde	A0A3G1Z1K7	Equ c 2.0101 (Equ c 2 allergen)					0.000325859
TLDFNSAGDTIHFTFFVK	Aminoethylbenzenesulfonylation	A0A3G1Z1K7	Equ c 2.0101 (Equ c 2 allergen)					0.00366906
TAENAYICDYAGK	Didehydro	A0A3G1Z1K7	Equ c 2.0101 (Equ c 2 allergen)						0.0193558
ATYGELADCCEK	Carboxymethyl	P35747	Equ c 3 (Albumin)	1.13502	0.602178	0.961403	0.315897	0.371995	1.36324	1.13537
EACFAEEGPK	CarbamidomethylDTT	P35747	Equ c 3 (Albumin)	0.867835	1.04541					1.0286
EDDLPSDLPALAADFAEDKEICK	CarbamidomethylDTT	P35747	Equ c 3 (Albumin)	0.0689749			0.580721			0.0918295
CSSFQNFGER	Loss of ammonia	P35747	Equ c 3 (Albumin)	0.202852	0.1289	0.0896263		0.0820431		0.046919
LKPEPDAQCAAFQEDPDK	CarbamidomethylDTT	P35747	Equ c 3 (Albumin)	0.0150531	0.0285972			0.069572		0.0190319
ADFAEVSK	Methylation	P35747	Equ c 3 (Albumin)							0.00961382
QSALAELVK	Loss of ammonia	P35747	Equ c 3 (Albumin)		0.0422381
CCTDSLAER	Disulfide bond	P35747	Equ c 3 (Albumin)		0.747481			1.59481
YICEHQDSISGK	CarbamidomethylDTT	P35747	Equ c 3 (Albumin)		0.0325426
NCDLFEEVGEYDFQNALIVR	CarbamidomethylDTT	P35747	Equ c 3 (Albumin)		0.167072			0.248249
NECFLTHK	CarbamidomethylDTT	P35747	Equ c 3 (Albumin)					0.066714
ADFTECCPADDK	Disulfide bond	P35747	Equ c 3 (Albumin)					0.0818523
LAFGHCSLLPR	CarbamidomethylDTT	P82615	Equ c 4 (Latherin)	0.0484913	0.524346	0.412816	0.284625	0.08012		0.464722
GIDIWIPLELSVYLK	di-Oxidation	P82615	Equ c 4 (Latherin)		0.40868		0.0720882	0.0351344		0.0750833
LAFGHCSLLPR	di-Oxidation	P82615	Equ c 4 (Latherin)	0.0330965	0.130162	0.261668	0.0658878	0.0044941	0.351118	0.0743798
GIDIWIPLELSVYLK	Oxidation	P82615	Equ c 4 (Latherin)		0.21645	0.157622	0.0192431	0.0266762		0.0361115
GIDIWIPLELSVYLK	Trp->Kynurenin	P82615	Equ c 4 (Latherin)		0.0360739					0.0117151
LLQLSLEFSPDSK	Loss of water	P82615	Equ c 4 (Latherin)	0.0188151		0.021217	0.0543966	0.0496279		0.01089
LAFGHCSLLPR	Sulfide	P82615	Equ c 4 (Latherin)	0.00214603			0.00156297	0.00399324		0.00637383
LAFGHCSLLPR	Oxidation	P82615	Equ c 4 (Latherin)	0.00328157	0.00884076		0.00227091	0.0022476		0.00616628
LLQLSLEFSPDSK	Oxidation	P82615	Equ c 4 (Latherin)		0.00505248	0.00216327	0.00111622			0.00488401
LLILEPLTLYVR	Oxidation	P82615	Equ c 4 (Latherin)		0.00652573	0.00119259	0.0037139			0.00457335
LAFGHCSLLPR	Didehydro	P82615	Equ c 4 (Latherin)			0.0270035				0.00225811
LLILEPLTLYVR	Loss of water	P82615	Equ c 4 (Latherin)							0.0010331
LAFGHCSLLPR	Carbamidomethyl	P82615	Equ c 4 (Latherin)	0.00305158	0.0036628
LLILEPLTLYVR	Oxidation to nitro	P82615	Equ c 4 (Latherin)		0.000235513
LAFGHCSLLPR	Acetaldehyde	P82615	Equ c 4 (Latherin)				0.0028508	0.010993
LLQLSLEFSPDSK	Acetaldehyde	P82615	Equ c 4 (Latherin)				0.0135098	0.0148057
LLILEPLTLYVR	Acetaldehyde	P82615	Equ c 4 (Latherin)				0.00149705	0.00186256
LLILEPLTLYVR	Loss of ammonia	P82615	Equ c 4 (Latherin)					0.000263859
LAFGHCSLLPR	Formylation	P82615	Equ c 4 (Latherin)					0.000497372
YPIEHGIITNWDDMEK	Oxidation	A0A3Q2GRY2	Actin alpha 2, smooth muscle	0.278194
APEALFQPSFLGMESSGIHETTFNSIMK	Oxidation	A0A3Q2KTQ9	Actin beta					0.444263
CFLSNVLPVK	Loss of ammonia	A0A3Q2H0Q5	Adhesion G protein-coupled receptor G6		0.0667042			0.103043
CCAEADPPACYATVFDQFTPLVEEPK	Loss of ammonia	A0A3Q2H333	Albumin	0.254376	0.255599	0.196782	0.379229	0.571907	0.177932	0.287492
AREDIFMVTLEDIMDYYK	Oxidation	A0A3Q2I8Y6	Alpha-2-glycoprotein 1, zinc-binding							0.389275
EGSHTFQGLFGCELR	CarbamidomethylDTT	A0A3Q2I8Y6	Alpha-2-glycoprotein 1, zinc-binding	0.892185	0.629102	0.249589	1.90997	3.26131
CLAYDFYPR	CarbamidomethylDTT	A0A3Q2I8Y6	Alpha-2-glycoprotein 1, zinc-binding	0.346549
AEPLGPWSQVEGMEDWEK	Oxidation	A0A3Q2I8Y6	Alpha-2-glycoprotein 1, zinc-binding	0.0844488			0.0893774	0.0854835
AYLEEECPGMLR	CarbamidomethylDTT	A0A3Q2I8Y6	Alpha-2-glycoprotein 1, zinc-binding	0.659889			2.09875	1.5341
CLAYDFYPR	Loss of ammonia	A0A3Q2I8Y6	Alpha-2-glycoprotein 1, zinc-binding				0.233155
AREDIFMVTLEDIMDYYK	Reduction	A0A3Q2I8Y6	Alpha-2-glycoprotein 1, zinc-binding				0.689492
WEAEEVYVQR	Loss of water	A0A3Q2I8Y6	Alpha-2-glycoprotein 1, zinc-binding					0.0113096
QDPPSVSVTSHVAPGK	Loss of ammonia	A0A3Q2I8Y6	Alpha-2-glycoprotein 1, zinc-binding					0.068907
SFVHLEPMPR	Oxidation	A0A5F5PU06	Alpha-2-macroglobulin		2.04652
ASFLAAIDEASK	tri-Methylation	F6Z2L5	Apolipoprotein E			1.59196
HPAENGKPNFLNCYVSGFHPPEIEIDLLK	CarbamidomethylDTT	P30441	Beta-2-microglobulin					1.32865
EEAPVSYMK	Reduction	A0A5F5PIT2	Beta-hexosaminidase					0.660056
IPITCTASVSLPVIGQVVDLK	CarbamidomethylDTT	F7DU87	BPI fold containing family A member 2							0.526182
ISNGNIQDLK	Deamidation	F7DU87	BPI fold containing family A member 2		0.32821			0.130433		0.351786
LEQGVQLPLDF	Methylation	F7DU87	BPI fold containing family A member 2				0.554772	0.244875		0.264247
ISNGNIQDLK	Loss of ammonia	F7DU87	BPI fold containing family A member 2							0.0163378
LDNVFNK	Deamidation	F7DU87	BPI fold containing family A member 2			104.351		0.294985
SLPTVASGGTSICSGLR	CarbamidomethylDTT	Q2TU62	Calcium-activated chloride channel regulator 1		1.08387					0.381694
DGNGYISAAELR	Deamidation	A0A3Q2H7I8	Calmodulin 2			0.374775			0.899168
LSMTENVR	Oxidation	A0A3Q2I8M1	Carbonic anhydrase 4		0.246791
QSPINIDTTK	Loss of ammonia	A0A3Q2I8M1	Carbonic anhydrase 4		0.0616565	0.0585921		0.0438895
EPIQLHEDQILAFSQK	di-Oxidation	A0A3Q2I8M1	Carbonic anhydrase 4		0.066238
YLGSLTTPGCQEK	CarbamidomethylDTT	A0A3Q2I8M1	Carbonic anhydrase 4		0.118841			0.861223
NDGFQPLVEVLSEIPKPEMR	Oxidation	A0A3Q2I8M1	Carbonic anhydrase 4			0.803			0.471484
LSMTENVRPLQDLGQR	Oxidation	A0A3Q2I8M1	Carbonic anhydrase 4					0.168692
QQWDVENNGHSVVVWLEDKPIISGGGLNAQYR	Deamidation	A0A3Q2I8M1	Carbonic anhydrase 4					0.135618
QQWDVENNGHSVVVWLEDKPIISGGGLNAQYR	Loss of ammonia	A0A3Q2I8M1	Carbonic anhydrase 4					0.0622932
NDGFQPLVEVLSEIPKPEMR	Deamidation	A0A3Q2I8M1	Carbonic anhydrase 4					0.0230325
VGLAEAAR	Deamidation	A0A3Q2I2V3	Cathepsin D			9.52128	35.7855		12.9932	17.1126
GGCEAIVDTGTSLIVGPVEEVR	CarbamidomethylDTT	A0A3Q2I2V3	Cathepsin D	0.0421374			0.103652
ISVNNVLPVFDNLMEQK	Oxidation	A0A3Q2I2V3	Cathepsin D		0.249404		0.130629
FDGILGMAYPR	Reduction	A0A3Q2I2V3	Cathepsin D			0.0374498
VGLAEAAR	di-Oxidation	A0A3Q2I2V3	Cathepsin D					0.0328158
QPGITFIAAK	Loss of ammonia	A0A3Q2I2V3	Cathepsin D					0.0986435
DPAAQPGGELMLGGIDSK	Oxidation	A0A3Q2I2V3	Cathepsin D						0.596337
DNGGLDSEESYPYLAK	Loss of ammonia	A0A3Q2H4E7	Cathepsin V	0.160083	0.0820811
MIELHNQEYSQGK	Oxidation	A0A3Q2H4E7	Cathepsin V		0.922649
MTVFIQTDK	Oxidation	A0A3Q2GW75	CD109 molecule		1.00815
VQVGDNNYIHLK	Deamidation	F6YCC0	Cystatin A					0.0133355
TNQTYEEFK	Acetaldehyde	F6YCC0	Cystatin A					0.011216
SLPQQNESLTLTGYQTDK	Deamidation	F6YCC0	Cystatin A					0.0111194
MVIFNIPSK	Reduction	A0A3Q2H3E3	Desmocollin 3				0.380707
EITVLLEHQK	Loss of water	A0A3Q2H3E3	Desmocollin 3					0.0235278
AELSQMER	Oxidation	A0A3Q2H830	EF-hand domain-containing protein	0.153003	0.338503	0.185267		0.170109	0.171744	0.205417
LLETECPQYTK	CarbamidomethylDTT	A0A3Q2GYS6	EF-hand domain-containing protein	0.741908				0.955769
ADQLTEEQIAEFK	Deamidation	A0A3Q2HKL5	EF-hand domain-containing protein					0.117691
VNGEQLDLDPGR	Deamidation	F6R6Z6	Epithelial cell adhesion molecule		0.188448
SIITLHGGSMIHVQK	Oxidation	A0A3Q2HB21	Fatty acid binding protein 9							0.194533
LGEQFDETTADNRK	Deamidation	A0A3Q2HB21	Fatty acid binding protein 9		0.030548					0.0956847
LVSSENFEEYMK	Oxidation	A0A3Q2HB21	Fatty acid binding protein 9	0.0602574		0.107523
MIEPFLGTWK	Carboxymethyl	A0A3Q2HB21	Fatty acid binding protein 9		0.0300724
MIEPFLGTWK	Oxidation	A0A3Q2HB21	Fatty acid binding protein 9				0.689865
MIEPFLGTWK	Acetylation	A0A3Q2HB21	Fatty acid binding protein 9				0.0449196
MIEPFLGTWK	Reduction	A0A3Q2HB21	Fatty acid binding protein 9						0.115316
LGEQFDETTADNR	Deamidation	A0A3Q2HB21	Fatty acid binding protein 9						0.0496579
MVVEYTINNTVSTR	Deamidation	F6ZE69	Fatty acid binding protein 9			0.0925705				0.187403
STFPLPDLELPSWLSNGNYR	Deamidation	Q3S4D6	GM2 activator protein							0.143609
SFSWDNCDEGKDPMVLK	Deamidation	Q3S4D6	GM2 activator protein		3.18666
VDVLTQELEFLR	Didehydro	F6SHJ8	IF rod domain-containing protein					0.279857
DTLMITR	Oxidation	A0A3Q2HD35	Ig-like domain-containing protein							0.567421
DTLMITR	Loss of water	A0A3Q2HD35	Ig-like domain-containing protein	0.949577		0.251323
RIEPIPNNHQK	Deamidation	A0A3Q2HD35	Ig-like domain-containing protein	2.19668
VSVTCLVK	CarbamidomethylDTT	A0A3Q2HD35	Ig-like domain-containing protein	1.94513
VNNQALPQPIER	Deamidation	A0A3Q2HD35	Ig-like domain-containing protein	0.127876	0.189494
SQEPQVYVLAPHPDELSK	Methylation	A0A3Q2HD35	Ig-like domain-containing protein	0.551142
TPEVTCVVVDVSQENPDVK	CarbamidomethylDTT	A0A3Q2HD35	Ig-like domain-containing protein	1.48753	1.29894
CPAPELLGGPSVFIFPPNPK	Loss of ammonia	A0A3Q2HD35	Ig-like domain-containing protein		0.102957
DTLMITR	Reduction	A0A3Q2HD35	Ig-like domain-containing protein			0.229788
DTLMITR	Deamidation	A0A3Q2HD35	Ig-like domain-containing protein					0.32538
SYSSVSCQVK	CarbamidomethylDTT	A0A3Q2HMJ3	Ig-like domain-containing protein	1.39264
DALMISR	di-Methylation	A0A5F5PGW4	Ig-like domain-containing protein		13.2546
DVLMISR	Oxidation	A0A5F5PLA4	Ig-like domain-containing protein	0.0289395
DFYPTDIDIEWK	di-Oxidation	A0A5F5PLA4	Ig-like domain-containing protein	0.0257151				0.0164693
DVLMISR	di-Oxidation	A0A5F5PLA4	Ig-like domain-containing protein		0.012009
ECNGCPAECLGVGPSVFIFPPKPK	Deamidation	A0A5F5PLA4	Ig-like domain-containing protein		13.2084
ALPAPVER	Deamidation	A0A5F5PLA4	Ig-like domain-containing protein				0.0474654
LTVETNR	Deamidation	A0A5F5PLA4	Ig-like domain-containing protein					0.127825
WEQGESFTCVVMHEAIR	CarbamidomethylDTT	A0A5F5PWX5	Ig-like domain-containing protein	1.43726
SQTYICNVAHPASSTK	CarbamidomethylDTT	H9GZQ9	Ig-like domain-containing protein	0.623552	0.734028			0.630073
DFYPPEIDVEWQSNEHPEPEGK	Deamidation	H9GZQ9	Ig-like domain-containing protein		0.151133	0.171701
VNNQALPAPVQK	Deamidation	H9GZT5	Ig-like domain-containing protein		0.0723051
NHEEEMNSLR	Reduction	F7ATL5	Keratin 15						0.66388
EELAYMR	Oxidation	A0A3Q2GXH5	Keratin 42			0.521421
NNLEPILEGYVSNLR	Methylation	F7AGY4	Keratin 72						8.48336
QWSDVSNR	Loss of ammonia	O77811	Lactotransferrin					0.0799524
VQLQLESDEDGK	Deamidation	A0A5F5PVA1	Lipid-binding serum glycoprotein N-terminal domain-containing protein						0.184232	0.141153
VQLQLESDEDGKYR	Carboxymethyl	A0A5F5PVA1	Lipid-binding serum glycoprotein N-terminal domain-containing protein	0.00223867	0.00634607		0.00292942	0.00153778		0.00776138
VQLQLESDEDGK	Loss of water	A0A5F5PVA1	Lipid-binding serum glycoprotein N-terminal domain-containing protein	0.0146085	0.0106669	0.007325	0.0240762	0.0223102	0.00679183	0.00773148
VQLQLESDEDGKYR	Loss of water	A0A5F5PVA1	Lipid-binding serum glycoprotein N-terminal domain-containing protein		0.00350733	0.00415476	0.00347583	0.00728449		0.00712095
VQLQLESDEDGKYR	Oxidation	A0A5F5PVA1	Lipid-binding serum glycoprotein N-terminal domain-containing protein			0.00391399			0.0112106	0.00344392
VQLQLESDEDGK	Oxidation	A0A5F5PVA1	Lipid-binding serum glycoprotein N-terminal domain-containing protein		0.00166137			0.000278279	0.000979547	0.00156549
VQLQLESDEDGKYR	Oxidation to nitro	A0A5F5PVA1	Lipid-binding serum glycoprotein N-terminal domain-containing protein		0.00294351	0.00327554			0.00211534	0.00130088
VQLQLESDEDGKYR	Formylation	A0A5F5PVA1	Lipid-binding serum glycoprotein N-terminal domain-containing protein			0.00572618
VQLQLESDEDGK	Formylation	A0A5F5PVA1	Lipid-binding serum glycoprotein N-terminal domain-containing protein			0.00223636
VQLQLESDEDGKYR	Acetaldehyde	A0A5F5PVA1	Lipid-binding serum glycoprotein N-terminal domain-containing protein				0.00481295	0.00970136
VQLQLESDEDGK	Acetaldehyde	A0A5F5PVA1	Lipid-binding serum glycoprotein N-terminal domain-containing protein				0.00493269	0.00818425
VQLQLESDEDGK	Didehydro	A0A5F5PVA1	Lipid-binding serum glycoprotein N-terminal domain-containing protein					0.000344152
VFADLIR	di-Methylation	A0A3Q2HUS7	Lipocalin/cytosolic fatty-acid binding domain-containing protein	11.8911	25.8693	34.2264	7.26205	24.7578	34.4765	19.9241
NEFVEIAQKR	Carboxymethyl	A0A3Q2HUS7	Lipocalin/cytosolic fatty-acid binding domain-containing protein		0.313476		0.169671		0.218063	0.415119
VFADLIR	Deamidation	A0A3Q2HUS7	Lipocalin/cytosolic fatty-acid binding domain-containing protein							0.0174918
ISGEWYTIILASDVK	di-Oxidation	A0A3Q2HUS7	Lipocalin/cytosolic fatty-acid binding domain-containing protein	0.00892861	0.0143692		0.0150465		0.0114889	0.00938809
EPDVSPELK	Loss of water	A0A3Q2HUS7	Lipocalin/cytosolic fatty-acid binding domain-containing protein	0.00205626	0.016483	0.00249585	0.0270666	0.0260602	0.0326209	0.00497039
ISGEWYTIILASDVK	Oxidation	A0A3Q2HUS7	Lipocalin/cytosolic fatty-acid binding domain-containing protein	0.00301835			0.00554294			0.00361597
VFADLIR	Acetylation	A0A3Q2HUS7	Lipocalin/cytosolic fatty-acid binding domain-containing protein		0.00333185	0.00231354		0.00263869		0.00221941
EPDVSPELK	Oxidation	A0A3Q2HUS7	Lipocalin/cytosolic fatty-acid binding domain-containing protein	0.000310571	0.00175226	0.000977714	0.00120655	0.000703555	0.00135448	0.00153525
NEFVEIAQK	Loss of ammonia	A0A3Q2HUS7	Lipocalin/cytosolic fatty-acid binding domain-containing protein	0.00205093	0.000514661	0.000307405	0.00150313		0.0012002	0.00112293
EPDVSPELK	Didehydro	A0A3Q2HUS7	Lipocalin/cytosolic fatty-acid binding domain-containing protein	0.000184388	0.000680187	0.000447272	0.000813683	0.000119565	0.000832192	0.000340376
VFADLIR	tri-Methylation	A0A3Q2HUS7	Lipocalin/cytosolic fatty-acid binding domain-containing protein	0.00228247
ENIIDVTK	Loss of water	A0A3Q2HUS7	Lipocalin/cytosolic fatty-acid binding domain-containing protein	0.0837878
ENIIDVTK	Methylation	A0A3Q2HUS7	Lipocalin/cytosolic fatty-acid binding domain-containing protein	0.0200978					28.6378
NEFVEIAQK	Oxidation	A0A3Q2HUS7	Lipocalin/cytosolic fatty-acid binding domain-containing protein	0.000482406	0.000787758	0.000455043	9.91381e-05		0.000251789
NEFVEIAQK	Deamidation	A0A3Q2HUS7	Lipocalin/cytosolic fatty-acid binding domain-containing protein	0.0244841		0.00410683			0.00450137
NEFVEIAQK	Acetaldehyde	A0A3Q2HUS7	Lipocalin/cytosolic fatty-acid binding domain-containing protein	0.000362318	0.000610422		0.0150161	0.0132963
VLDNSSLYFK	Deamidation	A0A3Q2HUS7	Lipocalin/cytosolic fatty-acid binding domain-containing protein	0.203778			0.131196
EPDVSPELK	Loss of ammonia	A0A3Q2HUS7	Lipocalin/cytosolic fatty-acid binding domain-containing protein		0.000343683
NEFVEIAQKR	Formylation	A0A3Q2HUS7	Lipocalin/cytosolic fatty-acid binding domain-containing protein		0.473606	0.196455			0.280668
VFADLIR	Acetaldehyde	A0A3Q2HUS7	Lipocalin/cytosolic fatty-acid binding domain-containing protein				0.00602371
ENIIDVTK	Acetaldehyde	A0A3Q2HUS7	Lipocalin/cytosolic fatty-acid binding domain-containing protein				0.00150982
NEFVEIAQK	Formylation	A0A3Q2HUS7	Lipocalin/cytosolic fatty-acid binding domain-containing protein				0.000253705	0.000267394
ISGEWYTIILASDVK	Acetaldehyde	A0A3Q2HUS7	Lipocalin/cytosolic fatty-acid binding domain-containing protein				0.00742488
VNGECAELSLVLDETEEDGVYSVNYDGYNVFR	Loss of ammonia	A0A3Q2HUS7	Lipocalin/cytosolic fatty-acid binding domain-containing protein				0.0459591	0.0436968
NEFVEIAQKR	Deamidation	A0A3Q2HUS7	Lipocalin/cytosolic fatty-acid binding domain-containing protein					5.06338
EPDVSPELK	Deamidation	A0A3Q2HUS7	Lipocalin/cytosolic fatty-acid binding domain-containing protein						0.000663811
LDLDSAGDR	Deamidation	F7CZP0	Lipocalin/cytosolic fatty-acid binding domain-containing protein							0.0547648
EIPEENIVNIINIDDCPTSE	CarbamidomethylDTT	F7CZP0	Lipocalin/cytosolic fatty-acid binding domain-containing protein	0.119705	0.114056					0.0419788
TEENTYVCHYAGK	CarbamidomethylDTT	F7CZP0	Lipocalin/cytosolic fatty-acid binding domain-containing protein					0.2116
MMETMYNSLYCALF	Oxidation	F6WF42	Mammaglobin-A-like				0.100524
TLDPELSTTEYVEALQEFISDDAAR	Acetaldehyde	F6WF42	Mammaglobin-A-like				0.00257704
QTLIWLSSQQR	Loss of ammonia	F6UDZ6	Ovostatin	0.131487
MKSCGSMLGLR	Loss of ammonia	F6RR71	Palmitoyl-protein thioesterase 2	0.00305912	0.00236476		0.0039437	0.0033311
MKSCGSMLGLR	Loss of water	F6RR71	Palmitoyl-protein thioesterase 2	0.000244681	0.000304216		0.000679401
MKSCGSMLGLR	Deamidation	F6RR71	Palmitoyl-protein thioesterase 2		0.0525522		0.0319052
MKSCGSMLGLR	Formylation	F6RR71	Palmitoyl-protein thioesterase 2		0.0186945
QITVNDLPVGR	Loss of ammonia	A0A5F5PIR2	Peroxiredoxin 1	0.112564
QITVNDLPVGR	Loss of water	A0A5F5PIR2	Peroxiredoxin 1		0.397399	0.644471
NQYEQYNGR	Deamidation	F6W2K5	Polymeric immunoglobulin receptor							0.233637
FLCQENK	di-Methylation	F6W2K5	Polymeric immunoglobulin receptor		0.156835
FLCQENK	CarbamidomethylDTT	F6W2K5	Polymeric immunoglobulin receptor					0.101673
FDCALGPEVVNVAK	CarbamidomethylDTT	F6W2K5	Polymeric immunoglobulin receptor					0.356566
WEDIQNSGCPPLVQSTGLVK	CarbamidomethylDTT	F6W2K5	Polymeric immunoglobulin receptor					0.136223
EGIPPDQQR	Deamidation	Q8MKD1	Polyubiquitin-B					1.58081
FTSCLCENYPR	CarbamidomethylDTT	F6V6R7	Prolactin-inducible protein homolog	0.0398206	0.04566		0.117733	0.0583765		0.0518215
FTSCLCENYPR	Oxidation	F6V6R7	Prolactin-inducible protein homolog		0.0179231					0.0143572
EQNICPEDLAVIPMTANR	CarbamidomethylDTT	F6V6R7	Prolactin-inducible protein homolog	0.0215492			0.0642481	0.0381111
AIIMDLQTPQTTTADEEVTVK	Oxidation	F6V6R7	Prolactin-inducible protein homolog	0.033835		0.0226384	0.00953817
AIIMDLQTPQTTTADEEVTVK	Carbamidomethyl	F6V6R7	Prolactin-inducible protein homolog	0.029425		0.0381558	0.0171056
IAAVVDVIREQNICPEDLAVIPMTANR	Oxidation	F6V6R7	Prolactin-inducible protein homolog		0.786765
SYLLSDVPIDGAFNYK	Acetaldehyde	F6V6R7	Prolactin-inducible protein homolog				0.00212782	0.00667236186522697, 0.0034333425000822
IAAVVDVIR	Acetaldehyde	F6V6R7	Prolactin-inducible protein homolog					0.00315349
LLETECPQYLK	CarbamidomethylDTT	F6SN37	Protein S100					0.923332
ATIDQIFQDLDADK	Methylation	F6Z230	Protein S100		0.714034	0.870389		1.07085	0.876146	0.494451
LEDHLEGVINIFHQYSAR	di-Methylation	F6Z230	Protein S100					0.975529
DDMIDKPGLLK	Reduction	Q14ST5	Protein S100-A7					0.607572	0.15283	0.319341
DDMIDKPGLLK	Loss of ammonia	Q14ST5	Protein S100-A7		0.401418
MLQDNFPNFLAACDK	Reduction	Q14ST5	Protein S100-A7			0.808094
FEVGDIMLIR	Oxidation	A0A3Q2HRQ0	Purine nucleoside phosphorylase		0.890084
VLAAVQEGR	Methylation	A0A3Q2HRJ9	Retinoic acid receptor responder 1				1.20849
TITAELSPAEYVEAVQEFIPDEATEK	Acetaldehyde	A0A3Q2LGV2	Secretoglobin family 2A member 2				0.00484003	0.00646439
CLDPIAISKPVEK	Loss of ammonia	A0A3Q2HSY2	Secretory leukocyte peptidase inhibitor		0.893388	0.590337	1.2524	1.25518
CGLVPVLAENYETRPGSACVDTPEEGYHAVAVVK	Disulfide bond	A0A3Q2GWN9	Serotransferrin		0.786646
CLADGAGDVAFVK	CarbamidomethylDTT	P27425	Serotransferrin		0.285495	0.70803				0.785296
IPPAMDTWLYLGYEYVTAIR	Oxidation	P27425	Serotransferrin							0.293635
CLADGAGDVAFVK	Loss of ammonia	P27425	Serotransferrin	0.179109	0.122889	0.150159
SIVPAPPLVACVK	CarbamidomethylDTT	P27425	Serotransferrin	0.72471	0.880559
LLCPDGTR	CarbamidomethylDTT	P27425	Serotransferrin		0.71799
IPPAMDTWLYLGYEYVTAIR	Reduction	P27425	Serotransferrin			0.313847
CLADGAGDVAFVK	Carbamidomethyl	P27425	Serotransferrin					0.518217
DSTLIMQLLR	Oxidation	A0A3Q2GYK6	Tyrosine 3-monooxygenase/tryptophan 5-monooxygenase activation protein zeta			1.23125		0.380931
QCTDEISIVDR	CarbamidomethylDTT	A0A3Q2HIS3	Uncharacterized protein				0.0220696
QCINEISAGDRYIITETLGK	Loss of ammonia	A0A3Q2HLK8	Uncharacterized protein	0.176411			0.115789			0.12428
QCINEISAGDR	Loss of ammonia	A0A3Q2HLK8	Uncharacterized protein	0.0735991	0.0397257	0.0300695	1.46474	0.041347	0.0425366	0.0244692
QCINEISAGDR	CarbamidomethylDTT	A0A3Q2HLK8	Uncharacterized protein	0.0161603	0.026131	0.0118161	0.464029	0.0152498	0.0407449	0.0194489
YQAPPEAK	Loss of ammonia	A0A3Q2HLK8	Uncharacterized protein	0.00431283	0.0160826					0.00349374
QCINEISAGDR	Oxidation	A0A3Q2HLK8	Uncharacterized protein	0.00534137	0.00851262		0.0810661			0.00307342
YIITETLGK	Oxidation	A0A3Q2HLK8	Uncharacterized protein	0.000279766			0.000124673
QCINEISAGDR	Loss of water	A0A3Q2HLK8	Uncharacterized protein	0.00135332			0.0290927
QCINEISAGDRYIITETLGK	Deamidation	A0A3Q2HLK8	Uncharacterized protein	0.126232			0.34945
YQAPPEAK	Oxidation	A0A3Q2HLK8	Uncharacterized protein				0.000213887
YQAPPEAK	Acetaldehyde	A0A3Q2HLK8	Uncharacterized protein				0.00455143
YIITETLGK	Loss of water	A0A3Q2HLK8	Uncharacterized protein				0.000544443
YIITETLGK	Acetaldehyde	A0A3Q2HLK8	Uncharacterized protein				0.00384666	0.00323701
YIITETLGK	Carbamidomethyl	A0A3Q2HLK8	Uncharacterized protein				0.000362079
YIITETLGK	Formylation	A0A3Q2HLK8	Uncharacterized protein				0.000192395
QCINEISAGDR	Acetaldehyde	A0A3Q2HLK8	Uncharacterized protein				0.169965
QCINEISAGDR	Reduction	A0A3Q2HLK8	Uncharacterized protein				0.0365805
QCINEISAGDR	Carbamidomethyl	A0A3Q2HLK8	Uncharacterized protein				0.0104368
QCINEISAGDRYIITETLGK	Oxidation	A0A3Q2HLK8	Uncharacterized protein				0.0496041
IQDCYNEAGVITK	Oxidation	A0A3Q2HX69	Uncharacterized protein		0.00470016
IQDCYNEAGVITK	CarbamidomethylDTT	A0A3Q2HX69	Uncharacterized protein		0.0405409			0.174513
CGYIDLSK	CarbamidomethylDTT	F6PR72	Uncharacterized protein	0.105772	0.107253	0.0621274	0.0792767	0.118328	0.0451598	0.0735272
CGYIDLSK	Loss of ammonia	F6PR72	Uncharacterized protein	0.0808692			0.108718	0.0818643
CGYIDLSK	Acetaldehyde	F6PR72	Uncharacterized protein				0.0366505
FNAPPEAVEAK	Acetaldehyde	F6PR72	Uncharacterized protein				0.00644892	0.00512792
TMMNSMYNSAYCALF	Oxidation	F6RVI6	Uncharacterized protein	0.0127708
TMMNSMYNSAYCALF	Reduction	F6RVI6	Uncharacterized protein	0.710677			0.0479971
TMMNSMYNSAYCALF	Acetaldehyde	F6RVI6	Uncharacterized protein				0.00223061
VWLTTDGQLAVMVSDEHAGK	Oxidation	A0A3Q2I7S8	VWFD domain-containing protein	0.20673						0.216923
CLANGGIHYVTLDGR	Deamidation	A0A3Q2I7S8	VWFD domain-containing protein	0.303927
QCVYDLCAHK	Loss of ammonia	A0A3Q2I7S8	VWFD domain-containing protein	0.256945				0.176987
CFEGCECDDR	Loss of ammonia	A0A3Q2I7S8	VWFD domain-containing protein	0.62776				0.563253
VQNGLLGCYADR	Deamidation	A0A3Q2I7S8	VWFD domain-containing protein	0.147921
PGLHQFAVLQENVAWGNGK	Deamidation	A0A3Q2I7S8	VWFD domain-containing protein	0.246674
VNGVLTALPVSVAGGR	Loss of ammonia	A0A3Q2I7S8	VWFD domain-containing protein	0.0503257	0.046119
VNGVLTALPVSVAGGR	Deamidation	A0A3Q2I7S8	VWFD domain-containing protein	0.15473	0.191496			0.0670166
CLANGGIHYVTLDGR	Loss of ammonia	A0A3Q2I7S8	VWFD domain-containing protein	0.282101				0.266249
CECGQGGLVSCQEGAACRPYEECR	Loss of ammonia	A0A3Q2I7S8	VWFD domain-containing protein	0.233473	0.15406			0.220071
LCGACGNFDGDQTNDGR	CarbamidomethylDTT	A0A3Q2I7S8	VWFD domain-containing protein	0.379954	0.435729			0.33999

## Sheet: Relative Occurance
Base peptide sequence	Modification	Protein group ID	Protein group name	log(intensity) Quarter Horse stallions	log(intensity) Quarter Horse geldings	log(intensity) Quarter Horse mares	log(intensity) Curly Horse stallions	log(intensity) Curly Horse geldings	log(intensity) Curly Horse mares	log(intensity) Breed/Gender Mix
EKIEENGSMR	Oxidation	Q95182	Equ c 1.0101 (Major allergen Equ c 1)					2.75079e+06		2.20315e+06
NFDISKISGEWYSIFLASDVK	Carbamidomethyl	Q95182	Equ c 1.0101 (Major allergen Equ c 1)				3.29559e+06			2.8526e+06
ENIIDLTK	Acetaldehyde	Q95182	Equ c 1.0101 (Major allergen Equ c 1)	5.76502e+06	6.54423e+06	1.85577e+06	4.83612e+08	4.25468e+08		3.0694e+06
EKIEENGSMR	Acetylation	Q95182	Equ c 1.0101 (Major allergen Equ c 1)							3.13316e+06
ISGEWYSIFLASDVK	Acetaldehyde	Q95182	Equ c 1.0101 (Major allergen Equ c 1)		3.67988e+06		2.73371e+08	4.09096e+08	6.49043e+06	3.47419e+06
GIVKENIIDLTK	Propionyl	Q95182	Equ c 1.0101 (Major allergen Equ c 1)							3.8783e+06
ISGEWYSIFLASDVKEK	Oxidation	Q95182	Equ c 1.0101 (Major allergen Equ c 1)		6.35315e+06	6.25762e+06		3.5813e+07	2.68631e+06	3.90178e+06
ENIIDLTK	Loss of ammonia	Q95182	Equ c 1.0101 (Major allergen Equ c 1)	4.01866e+06	4.2978e+06	3.83255e+06	5.75325e+06	3.29473e+06		4.25337e+06
IEENGSMR	Oxidation	Q95182	Equ c 1.0101 (Major allergen Equ c 1)							4.74763e+06
ISEFENDEHIILYLVNFDK	Oxidation	Q95182	Equ c 1.0101 (Major allergen Equ c 1)					1.17573e+06		4.82705e+06
ISEFENDEHIILYLVNFDK	Loss of water	Q95182	Equ c 1.0101 (Major allergen Equ c 1)	8.36582e+06	4.58791e+06	2.73779e+06	3.75595e+06	6.51034e+06		5.38439e+06
ENIIDLTKIDR	Carbamyl	Q95182	Equ c 1.0101 (Major allergen Equ c 1)		2.04983e+06					5.85761e+06
ISGEWYSIFLASDVKEK	Carboxymethyl	Q95182	Equ c 1.0101 (Major allergen Equ c 1)					6.32336e+06	1.2705e+06	7.84745e+06
ENIIDLTKIDR	Carbamidomethyl	Q95182	Equ c 1.0101 (Major allergen Equ c 1)	6.68899e+06	9.40911e+06		1.72593e+07		7.67363e+06	8.63113e+06
EKIEENGSMR	Deamidation	Q95182	Equ c 1.0101 (Major allergen Equ c 1)					4.35874e+06		9.61337e+06
ISEFENDEHIILYLVNFDK	Carbamidomethyl	Q95182	Equ c 1.0101 (Major allergen Equ c 1)							9.67463e+06
ISEFENDEHIILYLVNFDK	Loss of ammonia	Q95182	Equ c 1.0101 (Major allergen Equ c 1)		4.15894e+07	4.37213e+06	1.97223e+07	5.11034e+06		1.02356e+07
EKIEENGSMR	Carboxymethyl	Q95182	Equ c 1.0101 (Major allergen Equ c 1)							1.04699e+07
ALDNSSLYAEYQTK	Deamidation	Q95182	Equ c 1.0101 (Major allergen Equ c 1)	3.48308e+06	4.96221e+07	3.51567e+07		9.51547e+06	6.96615e+06	1.12521e+07
TEEDGVYSLNYDGYNVFR	Oxidation	Q95182	Equ c 1.0101 (Major allergen Equ c 1)	7.30939e+06	2.76308e+06	7.9655e+06	4.05314e+07	4.82363e+06		1.20241e+07
NFDISKISGEWYSIFLASDVK	Carboxymethyl	Q95182	Equ c 1.0101 (Major allergen Equ c 1)		4.05454e+06		2.40525e+06	2.62674e+06		1.48395e+07
EKIEENGSMR	Formylation	Q95182	Equ c 1.0101 (Major allergen Equ c 1)					4.41769e+06		1.50943e+07
EKIEENGSMR	Carbamyl	Q95182	Equ c 1.0101 (Major allergen Equ c 1)					7.74342e+06		1.57721e+07
DRPFQLFEFYAR	Loss of water	Q95182	Equ c 1.0101 (Major allergen Equ c 1)	1.00461e+07		2.38452e+06				1.90667e+07
VNGECTEFPMVFDK	Sulfide	Q95182	Equ c 1.0101 (Major allergen Equ c 1)	1.0881e+07	1.27199e+07	9.69711e+06	3.98154e+07	5.15338e+07	3.1649e+06	1.95347e+07
GIVKENIIDLTK	Carboxymethyl	Q95182	Equ c 1.0101 (Major allergen Equ c 1)	3.75578e+06	1.77322e+07		1.11063e+07	5.12264e+06		1.99527e+07
ISEFENDEHIILYLVNFDK	di-Oxidation	Q95182	Equ c 1.0101 (Major allergen Equ c 1)		8.70167e+06		6.18583e+06			2.14619e+07
ENIIDLTKIDR	Carboxymethyl	Q95182	Equ c 1.0101 (Major allergen Equ c 1)	2.1489e+06	9.04643e+06		1.16576e+07			2.16951e+07
VNGECTEFPMVFDK	Oxidation	Q95182	Equ c 1.0101 (Major allergen Equ c 1)	5.17815e+07	5.61939e+07	3.25937e+07	1.99107e+07	1.92323e+07	2.391e+07	2.20375e+07
ISEFENDEHIILYLVNFDK	Deamidation	Q95182	Equ c 1.0101 (Major allergen Equ c 1)	1.62836e+07	1.73183e+07					2.84701e+07
GIVKENIIDLTK	Carbamyl	Q95182	Equ c 1.0101 (Major allergen Equ c 1)	8.26566e+06	9.94143e+06	6.42884e+06		7.54183e+06	4.669e+06	3.17694e+07
EEFVKIVQK	Carbamyl	Q95182	Equ c 1.0101 (Major allergen Equ c 1)		8.88254e+06	9.03127e+06		1.25352e+07	5.73226e+06	3.71966e+07
GIVKENIIDLTK	Formylation	Q95182	Equ c 1.0101 (Major allergen Equ c 1)	1.14914e+07	3.11618e+07	2.12223e+07		1.06914e+07	1.82796e+07	4.3775e+07
EEFVKIVQK	Carboxymethyl	Q95182	Equ c 1.0101 (Major allergen Equ c 1)		2.1569e+07	1.49588e+07	1.19458e+07	1.39541e+07	1.34482e+07	4.54997e+07
ISGEWYSIFLASDVK	Loss of water	Q95182	Equ c 1.0101 (Major allergen Equ c 1)	1.41165e+06			6.33343e+06			6.11296e+07
IEENGSMR	Deamidation	Q95182	Equ c 1.0101 (Major allergen Equ c 1)	3.32638e+07	8.70945e+07	1.849e+08			6.64344e+07	7.30798e+07
IEENGSMR	Loss of water	Q95182	Equ c 1.0101 (Major allergen Equ c 1)	1.00716e+08	7.54173e+07	7.45243e+07	2.59805e+08	3.2676e+08	6.04345e+07	8.09632e+07
ISGEWYSIFLASDVK	Oxidation	Q95182	Equ c 1.0101 (Major allergen Equ c 1)	1.36332e+08	1.47755e+08	1.70638e+08	3.50922e+08	2.67717e+08	1.12046e+07	1.03889e+08
ENIIDLTK	Loss of water	Q95182	Equ c 1.0101 (Major allergen Equ c 1)	1.03568e+08	8.44669e+07	6.99027e+07	1.29307e+08	9.83484e+07	4.26236e+07	1.09095e+08
ISGEWYSIFLASDVK	di-Oxidation	Q95182	Equ c 1.0101 (Major allergen Equ c 1)	2.06667e+08	1.05841e+08	2.9249e+08	3.25818e+08	3.21272e+08	9.02534e+06	1.50952e+08
VNGECTEFPMVFDK	Reduction	Q95182	Equ c 1.0101 (Major allergen Equ c 1)	1.09927e+07		1.67717e+06	2.69369e+06	8.97625e+06		2.11361e+08
IEENGSMR	Loss of ammonia	Q95182	Equ c 1.0101 (Major allergen Equ c 1)	5.5289e+08	4.91502e+08	4.05768e+08	1.5185e+09	2.06352e+09	1.86067e+08	6.00846e+08
VNGECTEFPMVFDK	Loss of ammonia	Q95182	Equ c 1.0101 (Major allergen Equ c 1)	1.35393e+09	8.4495e+08	5.63223e+08	1.36556e+09	8.83088e+08	2.91954e+08	9.53793e+08
VNGECTEFPMVFDK	CarbamidomethylDTT	Q95182	Equ c 1.0101 (Major allergen Equ c 1)	1.83402e+09	1.41431e+09	3.33375e+08	6.1104e+09	4.92147e+09	1.72426e+08	1.29912e+09
VNGECTEFPMVFDK	Deamidation	Q95182	Equ c 1.0101 (Major allergen Equ c 1)	754252135.924262, 1648470082.22952	3511458.92824084, 1143364426.20263	8.24019e+08	8.6991e+08	6.78545e+08	4.34764e+08	1.30415e+09
DRPFQLFEFYAR	Oxidation	Q95182	Equ c 1.0101 (Major allergen Equ c 1)	5.89178e+06	1.571e+06
DRPFQLFEFYAR	Acetaldehyde	Q95182	Equ c 1.0101 (Major allergen Equ c 1)				4.13153e+07	1.90705e+07
EEFVKIVQK	Carbamidomethyl	Q95182	Equ c 1.0101 (Major allergen Equ c 1)			1.15652e+07	2.39063e+07	4.12936e+07
EEFVKIVQK	Formylation	Q95182	Equ c 1.0101 (Major allergen Equ c 1)				2.31798e+07		1.95609e+07
EKIEENGSMR	Loss of ammonia	Q95182	Equ c 1.0101 (Major allergen Equ c 1)					1.89337e+06
EKIEENGSMR	Carbamidomethyl	Q95182	Equ c 1.0101 (Major allergen Equ c 1)					980021
EKIEENGSMR	Methylation	Q95182	Equ c 1.0101 (Major allergen Equ c 1)					1.77416e+06
ENIIDLTK	Acetylation	Q95182	Equ c 1.0101 (Major allergen Equ c 1)	3.11584e+06	3.71248e+06		7.67193e+06	8.90369e+06
ENIIDLTK	Methylation	Q95182	Equ c 1.0101 (Major allergen Equ c 1)		3.06927e+06	1.97748e+06	8.41243e+06	3.42001e+06
ENIIDLTK	Formylation	Q95182	Equ c 1.0101 (Major allergen Equ c 1)				1.5804e+07	9.98882e+06
IEENGSMR	Acetaldehyde	Q95182	Equ c 1.0101 (Major allergen Equ c 1)		2.44925e+06		1.47569e+08	2.29031e+08
ISEFENDEHIILYLVNFDK	Acetaldehyde	Q95182	Equ c 1.0101 (Major allergen Equ c 1)					1.8513e+07
ISGEWYSIFLASDVK	Trp->Kynurenin	Q95182	Equ c 1.0101 (Major allergen Equ c 1)	4.54913e+07	6.4144e+07	2.32732e+07	1.04195e+08	1.29716e+08
ISGEWYSIFLASDVK	tri-Oxidation	Q95182	Equ c 1.0101 (Major allergen Equ c 1)	2.811e+06	2.44126e+06	2.20534e+06	2.30924e+06	1.31634e+07
ISGEWYSIFLASDVK	Carbamidomethyl	Q95182	Equ c 1.0101 (Major allergen Equ c 1)				4.70474e+06	4.41586e+06
ISGEWYSIFLASDVK	Acetylation	Q95182	Equ c 1.0101 (Major allergen Equ c 1)				1.57367e+06
ISGEWYSIFLASDVK	Formylation	Q95182	Equ c 1.0101 (Major allergen Equ c 1)				2.76198e+06
ISGEWYSIFLASDVKEK	di-Oxidation	Q95182	Equ c 1.0101 (Major allergen Equ c 1)	1.7844e+07	2.38327e+07	4.54498e+07		6.48593e+07	1.82031e+07
ISGEWYSIFLASDVKEK	Carbamidomethyl	Q95182	Equ c 1.0101 (Major allergen Equ c 1)		4.19958e+06	8.44249e+06
ISGEWYSIFLASDVKEK	Loss of water	Q95182	Equ c 1.0101 (Major allergen Equ c 1)					1.18336e+08
ISGEWYSIFLASDVKEKIEENGSMR	Reduction	Q95182	Equ c 1.0101 (Major allergen Equ c 1)						1.81444e+08
TEEDGVYSLNYDGYNVFR	Loss of water	Q95182	Equ c 1.0101 (Major allergen Equ c 1)	6.54555e+07	3.63612e+07	2.27255e+07	2.08085e+08	1.39915e+08	2.01643e+06
TEEDGVYSLNYDGYNVFR	Loss of ammonia	Q95182	Equ c 1.0101 (Major allergen Equ c 1)	1.05231e+07			2.12726e+07	1.86047e+07
TEEDGVYSLNYDGYNVFR	Acetaldehyde	Q95182	Equ c 1.0101 (Major allergen Equ c 1)				2.68307e+07
VFVDVIR	Oxidation	Q95182	Equ c 1.0101 (Major allergen Equ c 1)	5.97164e+06		2.8488e+06
VFVDVIR	Carbamidomethyl	Q95182	Equ c 1.0101 (Major allergen Equ c 1)	3.03737e+06			9.06813e+06
VFVDVIR	Acetaldehyde	Q95182	Equ c 1.0101 (Major allergen Equ c 1)	7.29127e+06		1.05383e+06	3.4041e+08		1.18885e+06
VFVDVIR	Formylation	Q95182	Equ c 1.0101 (Major allergen Equ c 1)	711252
VFVDVIR	Deamidation	Q95182	Equ c 1.0101 (Major allergen Equ c 1)						2.87489e+06
VNGECTEFPMVFDK	Carbamidomethyl	Q95182	Equ c 1.0101 (Major allergen Equ c 1)	6.0268e+08		3.21831e+08	1.48901e+08	3.45864e+08
VNGECTEFPMVFDK	Carbamyl	Q95182	Equ c 1.0101 (Major allergen Equ c 1)	3.21438e+06			2.09745e+07		6.19505e+06
VNGECTEFPMVFDK	Methylation	Q95182	Equ c 1.0101 (Major allergen Equ c 1)				4.66184e+06
VNGECTEFPMVFDK	Acetaldehyde	Q95182	Equ c 1.0101 (Major allergen Equ c 1)				9.82985e+07	8.73783e+07
VNGECTEFPMVFDK	Acetylation	Q95182	Equ c 1.0101 (Major allergen Equ c 1)				1.6663e+06
VNGECTEFPMVFDK	Formylation	Q95182	Equ c 1.0101 (Major allergen Equ c 1)				2.48949e+06	2.51155e+06
VNGECTEFPMVFDK	Loss of water	Q95182	Equ c 1.0101 (Major allergen Equ c 1)				8.19022e+07	4.05312e+07
VNGECTEFPMVFDK	di-Oxidation	Q95182	Equ c 1.0101 (Major allergen Equ c 1)						7.05915e+06
VNGECTEFPMVFDKTEEDGVYSLNYDGYNVFR	Oxidation	Q95182	Equ c 1.0101 (Major allergen Equ c 1)			1.7338e+06
DRPFQLLEFYAR	Loss of water	A0A3Q2HX90	Equ c 1.0102 (Lipocalin/cytosolic fatty-acid binding domain-containing protein)	1.41311e+06				3.89866e+06		1.03596e+06
DRPFQLLEFYAR	Oxidation	A0A3Q2HX90	Equ c 1.0102 (Lipocalin/cytosolic fatty-acid binding domain-containing protein)	9.47257e+06	3.90135e+07	1.11496e+07	2.1411e+07	3.14607e+07	3.36486e+06	2.6511e+06
IEENGSMRVFVDLIR	Oxidation	A0A3Q2HX90	Equ c 1.0102 (Lipocalin/cytosolic fatty-acid binding domain-containing protein)						6.94574e+06	3.54431e+06
TEEDGVYSVK	Acetaldehyde	A0A3Q2HX90	Equ c 1.0102 (Lipocalin/cytosolic fatty-acid binding domain-containing protein)		8.51612e+06		2.68299e+08	1.60898e+08	5.77133e+06	3.90875e+06
VFVDLIR	Acetaldehyde	A0A3Q2HX90	Equ c 1.0102 (Lipocalin/cytosolic fatty-acid binding domain-containing protein)	9.29631e+06	2.68336e+07		8.07385e+08	1.04258e+09		5.24349e+06
CFQLRGNGVGQA	CarbamidomethylDTT	A0A3Q2HX90	Equ c 1.0102 (Lipocalin/cytosolic fatty-acid binding domain-containing protein)							6.59287e+06
QGIVKENIIDLTQTDRCFQLR	Loss of ammonia	A0A3Q2HX90	Equ c 1.0102 (Lipocalin/cytosolic fatty-acid binding domain-containing protein)					9.3492e+06		7.21198e+06
VFVDLIR	Carbamidomethyl	A0A3Q2HX90	Equ c 1.0102 (Lipocalin/cytosolic fatty-acid binding domain-containing protein)	6.04198e+06	1.02416e+07	4.36851e+06	2.69739e+07	1.29026e+07	7.76216e+06	7.73478e+06
QGIVKENIIDLTQTDRCFQLR	CarbamidomethylDTT	A0A3Q2HX90	Equ c 1.0102 (Lipocalin/cytosolic fatty-acid binding domain-containing protein)							7.73732e+06
VNGECTEFSVVADKTEEDGVYSVK	Carboxymethyl	A0A3Q2HX90	Equ c 1.0102 (Lipocalin/cytosolic fatty-acid binding domain-containing protein)		8.55793e+06		6.60194e+06			8.56967e+06
VFVDLIR	Loss of water	A0A3Q2HX90	Equ c 1.0102 (Lipocalin/cytosolic fatty-acid binding domain-containing protein)				3.2272e+07	2.63467e+07		9.59186e+06
ENIIDLTQTDR	Methylation	A0A3Q2HX90	Equ c 1.0102 (Lipocalin/cytosolic fatty-acid binding domain-containing protein)	6.8533e+06	4.56474e+06	7.08596e+06	1.47963e+07	1.46447e+07	3.42485e+06	1.03598e+07
QGIVKENIIDLTQTDR	Acetylation	A0A3Q2HX90	Equ c 1.0102 (Lipocalin/cytosolic fatty-acid binding domain-containing protein)		7.38983e+06	5.18557e+06			3.66851e+06	1.05512e+07
ISEFGNNEHMILYLVNFDK	Oxidation	A0A3Q2HX90	Equ c 1.0102 (Lipocalin/cytosolic fatty-acid binding domain-containing protein)	1.11225e+07	7.53582e+07	1.05963e+08	1.23834e+08	4.36137e+07	1.28097e+07	1.12917e+07
ENIIDLTQTDR	Oxidation	A0A3Q2HX90	Equ c 1.0102 (Lipocalin/cytosolic fatty-acid binding domain-containing protein)		1.24885e+07	1.00232e+07	8.26902e+06		4.15626e+06	1.27546e+07
QGIVKENIIDLTQTDRCFQLRGNGVGQA	Loss of ammonia	A0A3Q2HX90	Equ c 1.0102 (Lipocalin/cytosolic fatty-acid binding domain-containing protein)							1.36558e+07
IEENGSMRVFVDLIR	Carbamidomethyl	A0A3Q2HX90	Equ c 1.0102 (Lipocalin/cytosolic fatty-acid binding domain-containing protein)							1.51739e+07
VNGECTEFSVVADKTEEDGVYSVK	CarbamidomethylDTT	A0A3Q2HX90	Equ c 1.0102 (Lipocalin/cytosolic fatty-acid binding domain-containing protein)					1.25421e+07		1.63244e+07
ISEFGNNEHMILYLVNFDK	Carbamidomethyl	A0A3Q2HX90	Equ c 1.0102 (Lipocalin/cytosolic fatty-acid binding domain-containing protein)			2.90961e+07	1.70982e+07	3.48213e+07	4.40378e+06	1.67353e+07
TEEDGVYSVKYDGYNVLR	Loss of water	A0A3Q2HX90	Equ c 1.0102 (Lipocalin/cytosolic fatty-acid binding domain-containing protein)							1.71637e+07
ISEFGNNEHMILYLVNFDKDRPFQLLEFYAR	Deamidation	A0A3Q2HX90	Equ c 1.0102 (Lipocalin/cytosolic fatty-acid binding domain-containing protein)							1.72477e+07
ISEFGNNEHMILYLVNFDK	Didehydro	A0A3Q2HX90	Equ c 1.0102 (Lipocalin/cytosolic fatty-acid binding domain-containing protein)	1.97629e+06	1.61795e+07	3.49087e+07	2.80304e+07	4.4264e+06		1.73338e+07
TEEDGVYSVK	Didehydro	A0A3Q2HX90	Equ c 1.0102 (Lipocalin/cytosolic fatty-acid binding domain-containing protein)							1.77216e+07
QGIVKENIIDLTQTDR	Carbamyl	A0A3Q2HX90	Equ c 1.0102 (Lipocalin/cytosolic fatty-acid binding domain-containing protein)	2.29695e+06	6.79355e+06	1.31484e+07	7.64232e+06	7.6242e+06	7.99462e+06	1.82139e+07
QGIVKENIIDLTQTDR	Carbamidomethyl	A0A3Q2HX90	Equ c 1.0102 (Lipocalin/cytosolic fatty-acid binding domain-containing protein)	8.6789e+06	1.94954e+07	4.86885e+07	3.66912e+07	1.58209e+07	1.82227e+07	1.83709e+07
VNGECTEFSVVADKTEEDGVYSVKYDGYNVLR	CarbamidomethylDTT	A0A3Q2HX90	Equ c 1.0102 (Lipocalin/cytosolic fatty-acid binding domain-containing protein)						3.17383e+06	2.27495e+07
VFVDLIR	Oxidation	A0A3Q2HX90	Equ c 1.0102 (Lipocalin/cytosolic fatty-acid binding domain-containing protein)		2.57255e+07	1.82201e+06	2.10971e+07		5.56989e+06	3.04281e+07
ISEFGNNEHMILYLVNFDK	Loss of ammonia	A0A3Q2HX90	Equ c 1.0102 (Lipocalin/cytosolic fatty-acid binding domain-containing protein)	6.05022e+07	4.09761e+07		7.22579e+07	1.17058e+08	5.03051e+06	3.87393e+07
ENIIDLTQTDR	Loss of ammonia	A0A3Q2HX90	Equ c 1.0102 (Lipocalin/cytosolic fatty-acid binding domain-containing protein)	2.30008e+07	2.35575e+07		3.88771e+07	2.88624e+07	1.49145e+07	3.89327e+07
QGIVKENIIDLTQTDR	Formylation	A0A3Q2HX90	Equ c 1.0102 (Lipocalin/cytosolic fatty-acid binding domain-containing protein)		3.04645e+07	2.07936e+07	7.8773e+06	2.20885e+07	3.17179e+07	4.35441e+07
TEEDGVYSVK	Oxidation	A0A3Q2HX90	Equ c 1.0102 (Lipocalin/cytosolic fatty-acid binding domain-containing protein)	1.24423e+07	3.98947e+07	4.55489e+07	5.23064e+07	6.38566e+07	2.69576e+07	6.76767e+07
VNGECTEFSVVADK	Oxidation	A0A3Q2HX90	Equ c 1.0102 (Lipocalin/cytosolic fatty-acid binding domain-containing protein)	9.54025e+07	8.13255e+07	5.00549e+07	9.57827e+07	1.12275e+08	2.9609e+07	8.33452e+07
VNGECTEFSVVADK	Sulfide	A0A3Q2HX90	Equ c 1.0102 (Lipocalin/cytosolic fatty-acid binding domain-containing protein)	4.74971e+07	7.21164e+07	6.77536e+07	1.51293e+08	2.51787e+08	2.35697e+07	1.13583e+08
QGIVKENIIDLTQTDRCFQLRGNGVGQA	CarbamidomethylDTT	A0A3Q2HX90	Equ c 1.0102 (Lipocalin/cytosolic fatty-acid binding domain-containing protein)							1.41378e+08
ISEFGNNEHMILYLVNFDKDR	Reduction	A0A3Q2HX90	Equ c 1.0102 (Lipocalin/cytosolic fatty-acid binding domain-containing protein)	6.21107e+06	2.77541e+06					1.9754e+08
TEEDGVYSVK	Loss of water	A0A3Q2HX90	Equ c 1.0102 (Lipocalin/cytosolic fatty-acid binding domain-containing protein)	2.00493e+08	2.69897e+08	2.23608e+08	8.9259e+08	1.22167e+09	1.18808e+08	2.5633e+08
ENIIDLTQTDR	Loss of water	A0A3Q2HX90	Equ c 1.0102 (Lipocalin/cytosolic fatty-acid binding domain-containing protein)	1.56258e+08	1.71027e+08	2.05819e+08	2.36424e+08	3.5197e+08	1.01457e+08	2.62502e+08
ISEFGNNEHMILYLVNFDK	Deamidation	A0A3Q2HX90	Equ c 1.0102 (Lipocalin/cytosolic fatty-acid binding domain-containing protein)	2.56711e+08	3.03985e+08	5.76901e+08	7.75069e+07	1.1251e+08	1.23899e+08	3.71446e+08
VNGECTEFSVVADK	Reduction	A0A3Q2HX90	Equ c 1.0102 (Lipocalin/cytosolic fatty-acid binding domain-containing protein)			2.13395e+08			1.64504e+06	4.00441e+08
YDGYNVLR	Loss of water	A0A3Q2HX90	Equ c 1.0102 (Lipocalin/cytosolic fatty-acid binding domain-containing protein)	2.44713e+08	2.79902e+08	2.47442e+08			1.38043e+08	4.0923e+08
ISEFGNNEHMILYLVNFDK	Reduction	A0A3Q2HX90	Equ c 1.0102 (Lipocalin/cytosolic fatty-acid binding domain-containing protein)	1.36368e+09		1.72134e+09		5.2987e+06		1.46939e+09
VNGECTEFSVVADK	Loss of ammonia	A0A3Q2HX90	Equ c 1.0102 (Lipocalin/cytosolic fatty-acid binding domain-containing protein)	2.10765e+09	1.33746e+09	1.32868e+09	2.24743e+09	2.52642e+09	9.44703e+08	1.57372e+09
VNGECTEFSVVADK	Deamidation	A0A3Q2HX90	Equ c 1.0102 (Lipocalin/cytosolic fatty-acid binding domain-containing protein)	1.97884e+09	1.47787e+09	1.38272e+09		1.92284e+09	1.46704e+09	2.09144e+09
VNGECTEFSVVADK	CarbamidomethylDTT	A0A3Q2HX90	Equ c 1.0102 (Lipocalin/cytosolic fatty-acid binding domain-containing protein)	6.42788e+09	5.30161e+09	1.42707e+09	1.36235e+10	1.39448e+10	1.50429e+09	4.01837e+09
DRPFQLLEFYAR	Formylation	A0A3Q2HX90	Equ c 1.0102 (Lipocalin/cytosolic fatty-acid binding domain-containing protein)	2.28449e+06	4.35864e+06	4.01532e+06
DRPFQLLEFYAR	Acetaldehyde	A0A3Q2HX90	Equ c 1.0102 (Lipocalin/cytosolic fatty-acid binding domain-containing protein)				1.04528e+08	1.37534e+08
ENIIDLTQTDR	Didehydro	A0A3Q2HX90	Equ c 1.0102 (Lipocalin/cytosolic fatty-acid binding domain-containing protein)	1.30952e+07	1.44561e+07	2.64153e+07
ENIIDLTQTDR	Acetaldehyde	A0A3Q2HX90	Equ c 1.0102 (Lipocalin/cytosolic fatty-acid binding domain-containing protein)	7.14993e+06			8.07671e+08	1.23158e+09	7.78252e+06
ENIIDLTQTDR	Acetylation	A0A3Q2HX90	Equ c 1.0102 (Lipocalin/cytosolic fatty-acid binding domain-containing protein)	4.37198e+06	7.25281e+06
ENIIDLTQTDR	Carbamyl	A0A3Q2HX90	Equ c 1.0102 (Lipocalin/cytosolic fatty-acid binding domain-containing protein)	1.99451e+06	3.33715e+06		3.53277e+06
ENIIDLTQTDR	Carbamidomethyl	A0A3Q2HX90	Equ c 1.0102 (Lipocalin/cytosolic fatty-acid binding domain-containing protein)				5.41197e+06
ENIIDLTQTDR	Formylation	A0A3Q2HX90	Equ c 1.0102 (Lipocalin/cytosolic fatty-acid binding domain-containing protein)				1.70365e+07	2.68702e+07
ENIIDLTQTDR	Deamidation	A0A3Q2HX90	Equ c 1.0102 (Lipocalin/cytosolic fatty-acid binding domain-containing protein)					6.98514e+06
IEENGSMRVFVDLIR	Dethiomethyl	A0A3Q2HX90	Equ c 1.0102 (Lipocalin/cytosolic fatty-acid binding domain-containing protein)				4.63041e+07
IEENGSMRVFVDLIR	Reduction	A0A3Q2HX90	Equ c 1.0102 (Lipocalin/cytosolic fatty-acid binding domain-containing protein)					4.38645e+06	1.78862e+06
ISEFGNNEHMILYLVNFDK	di-Oxidation	A0A3Q2HX90	Equ c 1.0102 (Lipocalin/cytosolic fatty-acid binding domain-containing protein)	6.51879e+06	2.13998e+07	2.16216e+07	1.68949e+07		2.19725e+07
ISEFGNNEHMILYLVNFDK	Loss of water	A0A3Q2HX90	Equ c 1.0102 (Lipocalin/cytosolic fatty-acid binding domain-containing protein)	2.4579e+06	1.96997e+07	2.19882e+07	1.95252e+07	2.51798e+07
ISEFGNNEHMILYLVNFDK	Dethiomethyl	A0A3Q2HX90	Equ c 1.0102 (Lipocalin/cytosolic fatty-acid binding domain-containing protein)		8.02499e+07	5.96245e+07	9.87476e+07
ISEFGNNEHMILYLVNFDK	Trp->Kynurenin	A0A3Q2HX90	Equ c 1.0102 (Lipocalin/cytosolic fatty-acid binding domain-containing protein)		4.6324e+06	6.64329e+06
ISEFGNNEHMILYLVNFDK	tri-Oxidation	A0A3Q2HX90	Equ c 1.0102 (Lipocalin/cytosolic fatty-acid binding domain-containing protein)		3.21923e+06
ISEFGNNEHMILYLVNFDK	Acetaldehyde	A0A3Q2HX90	Equ c 1.0102 (Lipocalin/cytosolic fatty-acid binding domain-containing protein)				4.44839e+07	9.87748e+07
ISEFGNNEHMILYLVNFDKDR	Loss of ammonia	A0A3Q2HX90	Equ c 1.0102 (Lipocalin/cytosolic fatty-acid binding domain-containing protein)			1.07226e+06
ISEFGNNEHMILYLVNFDKDR	Oxidation	A0A3Q2HX90	Equ c 1.0102 (Lipocalin/cytosolic fatty-acid binding domain-containing protein)						2.29967e+06
ISEFGNNEHMILYLVNFDKDRPFQLLEFYAR	Reduction	A0A3Q2HX90	Equ c 1.0102 (Lipocalin/cytosolic fatty-acid binding domain-containing protein)		1.10563e+07
QGIVKENIIDLTQTDR	Carboxymethyl	A0A3Q2HX90	Equ c 1.0102 (Lipocalin/cytosolic fatty-acid binding domain-containing protein)	7.97347e+06	3.64528e+07	2.46795e+07	2.23797e+07	1.62866e+07	2.23824e+07
TEEDGVYSVK	Methylation	A0A3Q2HX90	Equ c 1.0102 (Lipocalin/cytosolic fatty-acid binding domain-containing protein)		2.44023e+06	2.21694e+06
TEEDGVYSVK	Oxidation to nitro	A0A3Q2HX90	Equ c 1.0102 (Lipocalin/cytosolic fatty-acid binding domain-containing protein)		5.64624e+06	2.33968e+06
TEEDGVYSVK	Carbamidomethyl	A0A3Q2HX90	Equ c 1.0102 (Lipocalin/cytosolic fatty-acid binding domain-containing protein)					4.72397e+06	3.43146e+06
TEEDGVYSVK	di-Methylation	A0A3Q2HX90	Equ c 1.0102 (Lipocalin/cytosolic fatty-acid binding domain-containing protein)					6.28343e+06
TEEDGVYSVK	Formylation	A0A3Q2HX90	Equ c 1.0102 (Lipocalin/cytosolic fatty-acid binding domain-containing protein)					1.96313e+07
TEEDGVYSVKYDGYNVLR	Carbamyl	A0A3Q2HX90	Equ c 1.0102 (Lipocalin/cytosolic fatty-acid binding domain-containing protein)		4.83496e+06			7.09366e+06
TEEDGVYSVKYDGYNVLR	Deamidation	A0A3Q2HX90	Equ c 1.0102 (Lipocalin/cytosolic fatty-acid binding domain-containing protein)					2.09235e+07
TEEDGVYSVKYDGYNVLR	Formylation	A0A3Q2HX90	Equ c 1.0102 (Lipocalin/cytosolic fatty-acid binding domain-containing protein)					4.06458e+06	3.48764e+06
TEEDGVYSVKYDGYNVLR	Carboxymethyl	A0A3Q2HX90	Equ c 1.0102 (Lipocalin/cytosolic fatty-acid binding domain-containing protein)						2.40473e+07
VFVDLIR	Acetylation	A0A3Q2HX90	Equ c 1.0102 (Lipocalin/cytosolic fatty-acid binding domain-containing protein)	2.82867e+06	2.05917e+06		6.8971e+06	1.00453e+07
VFVDLIR	Carbamyl	A0A3Q2HX90	Equ c 1.0102 (Lipocalin/cytosolic fatty-acid binding domain-containing protein)	524391	603460
VFVDLIR	GlyGly	A0A3Q2HX90	Equ c 1.0102 (Lipocalin/cytosolic fatty-acid binding domain-containing protein)				8.87765e+06	8.39573e+06
VFVDLIR	Deamidation	A0A3Q2HX90	Equ c 1.0102 (Lipocalin/cytosolic fatty-acid binding domain-containing protein)						6.63707e+08
VNGECTEFSVVADK	Loss of water	A0A3Q2HX90	Equ c 1.0102 (Lipocalin/cytosolic fatty-acid binding domain-containing protein)	6.09284e+07	4.86747e+07	7.59091e+06	1.64671e+08	1.56507e+08	2.95755e+06
VNGECTEFSVVADK	Carbamidomethyl	A0A3Q2HX90	Equ c 1.0102 (Lipocalin/cytosolic fatty-acid binding domain-containing protein)		2.69006e+06		1.49567e+07	3.17641e+06
VNGECTEFSVVADK	Didehydro	A0A3Q2HX90	Equ c 1.0102 (Lipocalin/cytosolic fatty-acid binding domain-containing protein)				1.55183e+07
VNGECTEFSVVADK	Acetaldehyde	A0A3Q2HX90	Equ c 1.0102 (Lipocalin/cytosolic fatty-acid binding domain-containing protein)				3.17304e+08	2.92823e+08	4.02245e+06
VNGECTEFSVVADK	Methylation	A0A3Q2HX90	Equ c 1.0102 (Lipocalin/cytosolic fatty-acid binding domain-containing protein)				1.96444e+07	1.83788e+07
VNGECTEFSVVADK	Acetylation	A0A3Q2HX90	Equ c 1.0102 (Lipocalin/cytosolic fatty-acid binding domain-containing protein)				5.76335e+06	7.36668e+06
VNGECTEFSVVADK	Formylation	A0A3Q2HX90	Equ c 1.0102 (Lipocalin/cytosolic fatty-acid binding domain-containing protein)					9.61279e+06
VNGECTEFSVVADKTEEDGVYSVK	Loss of water	A0A3Q2HX90	Equ c 1.0102 (Lipocalin/cytosolic fatty-acid binding domain-containing protein)			6.24961e+06			5.71107e+06
VNGECTEFSVVADKTEEDGVYSVK	Formylation	A0A3Q2HX90	Equ c 1.0102 (Lipocalin/cytosolic fatty-acid binding domain-containing protein)			4.36661e+06
VNGECTEFSVVADKTEEDGVYSVKYDGYNVLR	Loss of water	A0A3Q2HX90	Equ c 1.0102 (Lipocalin/cytosolic fatty-acid binding domain-containing protein)						2.22174e+06
YDGYNVLR	Oxidation	A0A3Q2HX90	Equ c 1.0102 (Lipocalin/cytosolic fatty-acid binding domain-containing protein)	3.83553e+06		1.96739e+07			1.12708e+07
YDGYNVLR	Loss of ammonia	A0A3Q2HX90	Equ c 1.0102 (Lipocalin/cytosolic fatty-acid binding domain-containing protein)		1.52809e+07	1.15564e+07
YDGYNVLR	Acetaldehyde	A0A3Q2HX90	Equ c 1.0102 (Lipocalin/cytosolic fatty-acid binding domain-containing protein)		8.30497e+06				1.06437e+07
ISEFGDSTYIIVYLANFNK	Loss of ammonia	A0A3Q2I444	Lipocalin/cytosolic fatty-acid binding domain-containing protein							1.15966e+06
TEEDGVYSVNYDGYNVFR	Oxidation	A0A3Q2I444	Lipocalin/cytosolic fatty-acid binding domain-containing protein	3.19176e+06	3.61382e+06		1.1494e+07		2.25425e+06	5.25116e+06
VNGECTEFSAVADK	Oxidation	A0A3Q2I444	Lipocalin/cytosolic fatty-acid binding domain-containing protein	1.94326e+07	1.23048e+07		8.83953e+06	1.91278e+07		8.08061e+06
ISEFGDSTYIIVYLANFNK	Loss of water	A0A3Q2I444	Lipocalin/cytosolic fatty-acid binding domain-containing protein							1.04268e+07
TEEDGVYSVNYDGYNVFR	Loss of water	A0A3Q2I444	Lipocalin/cytosolic fatty-acid binding domain-containing protein	4.06997e+07	5.94796e+06	6.22673e+06	1.68637e+08	5.55838e+07	9.66544e+06	3.65928e+07
VNGECTEFSAVADK	Deamidation	A0A3Q2I444	Lipocalin/cytosolic fatty-acid binding domain-containing protein	1.05717e+09	6.19369e+08	2.00932e+08	4.38667e+08	5.19976e+08	2.40423e+08	1.01039e+09
VNGECTEFSAVADK	CarbamidomethylDTT	A0A3Q2I444	Lipocalin/cytosolic fatty-acid binding domain-containing protein	1.92266e+09	1.71339e+09	3.74251e+08	4.59568e+09	2.16021e+09	3.79035e+08	1.5298e+09
DRPYQVLEFYAR	Oxidation	A0A3Q2I444	Lipocalin/cytosolic fatty-acid binding domain-containing protein	6.44708e+06	7.74032e+06
DRPYQVLEFYAR	Loss of water	A0A3Q2I444	Lipocalin/cytosolic fatty-acid binding domain-containing protein			4.50601e+06		5.33068e+06
DRPYQVLEFYAR	Acetaldehyde	A0A3Q2I444	Lipocalin/cytosolic fatty-acid binding domain-containing protein				5.60681e+07	5.00475e+07
TEEDGVYSVNYDGYNVFR	Methylation	A0A3Q2I444	Lipocalin/cytosolic fatty-acid binding domain-containing protein	1.81625e+06			7.98792e+06
TEEDGVYSVNYDGYNVFR	Acetaldehyde	A0A3Q2I444	Lipocalin/cytosolic fatty-acid binding domain-containing protein		1.31126e+06		4.46056e+07	2.92886e+07
TEEDGVYSVNYDGYNVFR	Phosphorylation	A0A3Q2I444	Lipocalin/cytosolic fatty-acid binding domain-containing protein				5.11295e+06
TEEDGVYSVNYDGYNVFR	Loss of ammonia	A0A3Q2I444	Lipocalin/cytosolic fatty-acid binding domain-containing protein				1.42364e+07	7.07749e+06	2.78784e+06
VNGECTEFSAVADK	Loss of ammonia	A0A3Q2I444	Lipocalin/cytosolic fatty-acid binding domain-containing protein	3.6311e+08			1.11252e+08	2.58829e+08
VNGECTEFSAVADK	Sulfide	A0A3Q2I444	Lipocalin/cytosolic fatty-acid binding domain-containing protein	6.01526e+06	1.30178e+07				6.39389e+06
VNGECTEFSAVADK	di-Methylation	A0A3Q2I444	Lipocalin/cytosolic fatty-acid binding domain-containing protein			1.34218e+07	3.69635e+06
VNGECTEFSAVADKTEEDGVYSVNYDGYNVFR	Deamidation	A0A3Q2I444	Lipocalin/cytosolic fatty-acid binding domain-containing protein		6.08027e+07
ISGEWYSIFVASDLEEK	Trp->Kynurenin	A0A3Q2I5U5	Lipocalin/cytosolic fatty-acid binding domain-containing protein	2.07278e+06	2.67322e+06	2.28633e+06	2.39063e+06	2.86327e+06		2.28132e+06
NFDISKISGEWYSIFVASDLEEK	Carboxymethyl	A0A3Q2I5U5	Lipocalin/cytosolic fatty-acid binding domain-containing protein							2.81636e+06
ISGEWYSIFVASDLEEK	Oxidation	A0A3Q2I5U5	Lipocalin/cytosolic fatty-acid binding domain-containing protein	1.65189e+07	5.08854e+06	7.01482e+06	2.22207e+07	2.66783e+06	1.11254e+06	7.3681e+06
ISGEWYSIFVASDLEEK	di-Oxidation	A0A3Q2I5U5	Lipocalin/cytosolic fatty-acid binding domain-containing protein	1.25398e+07	2.25319e+07	2.09958e+07	1.85482e+07	9.05796e+06	2.72351e+06	1.13359e+07
EPDVSPELKEEFVK	Carbamidomethyl	A0A3Q2I5U5	Lipocalin/cytosolic fatty-acid binding domain-containing protein		4.46985e+06	9.63109e+06	5.37968e+06		3.82015e+06
EPDVSPELKEEFVK	Carboxymethyl	A0A3Q2I5U5	Lipocalin/cytosolic fatty-acid binding domain-containing protein		8.4915e+06
EPDVSPELKEEFVK	Formylation	A0A3Q2I5U5	Lipocalin/cytosolic fatty-acid binding domain-containing protein					1.0009e+07
ISGEWYSIFVASDLEEK	Acetaldehyde	A0A3Q2I5U5	Lipocalin/cytosolic fatty-acid binding domain-containing protein				1.44562e+07	1.01684e+07
ISGEWYSIFVASDLEEK	Loss of water	A0A3Q2I5U5	Lipocalin/cytosolic fatty-acid binding domain-containing protein				3.51896e+06
GEDIQQEDIEKFK	Dethiomethyl	A0A3G1Z1K7	Equ c 2.0101 (Equ c 2 allergen)						3.75525e+06	2.87653e+06
TLDFNSAGDTIHFTFFVK	Loss of ammonia	A0A3G1Z1K7	Equ c 2.0101 (Equ c 2 allergen)	4.74148e+06			4.88113e+06	1.60713e+07		4.49637e+06
EKEIPDENIVNIINIDDCPSE	Carbamyl	A0A3G1Z1K7	Equ c 2.0101 (Equ c 2 allergen)							4.63146e+06
GEDIQQEDIEKFK	Acetylation	A0A3G1Z1K7	Equ c 2.0101 (Equ c 2 allergen)		3.38508e+06		2.54225e+06			5.35275e+06
TEIHILHLSQNTIITHFLNEDEEGLVTDIVAFFGK	di-Oxidation	A0A3G1Z1K7	Equ c 2.0101 (Equ c 2 allergen)							5.41688e+06
TAENAYICDYAGK	Oxidation	A0A3G1Z1K7	Equ c 2.0101 (Equ c 2 allergen)	2.32556e+07	1.24237e+07		6.64529e+06	1.81317e+07	3.3603e+06	7.1762e+06
TLDFNSAGDTIHFTFFVK	di-Oxidation	A0A3G1Z1K7	Equ c 2.0101 (Equ c 2 allergen)	9.45072e+06	4.50416e+07	1.17182e+07	1.11704e+08	2.75485e+06	9.11514e+06	1.23641e+07
LSENGPFR	Oxidation	A0A3G1Z1K7	Equ c 2.0101 (Equ c 2 allergen)			5.28109e+06	2.89144e+06	5.93302e+06	4.80485e+06	1.27466e+07
GEDIQQEDIEK	Oxidation	A0A3G1Z1K7	Equ c 2.0101 (Equ c 2 allergen)		7.54487e+06	2.39433e+06		3.0134e+06	2.00803e+06	1.56881e+07
GEDIQQEDIEKFK	Formylation	A0A3G1Z1K7	Equ c 2.0101 (Equ c 2 allergen)		9.98954e+06			6.27861e+06		1.63885e+07
TLDFNSAGDTIHFTFFVK	Loss of water	A0A3G1Z1K7	Equ c 2.0101 (Equ c 2 allergen)							3.03621e+07
TLDFNSAGDTIHFTFFVK	Oxidation	A0A3G1Z1K7	Equ c 2.0101 (Equ c 2 allergen)	1.70823e+07	2.0294e+07	1.04142e+07	2.20405e+07	8.99815e+06		4.3876e+07
GEDIQQEDIEKFK	Carboxymethyl	A0A3G1Z1K7	Equ c 2.0101 (Equ c 2 allergen)		2.26256e+06	7.91607e+06	1.00984e+07			4.63949e+07
EKEIPDENIVNIINIDDCPSE	CarbamidomethylDTT	A0A3G1Z1K7	Equ c 2.0101 (Equ c 2 allergen)	2.36678e+07	5.76527e+07	1.64466e+07	4.37678e+07	4.20918e+07	1.526e+07	1.23465e+08
EIPDENIVNIINIDDCPSE	CarbamidomethylDTT	A0A3G1Z1K7	Equ c 2.0101 (Equ c 2 allergen)	1.60743e+08	1.19387e+08		1.7123e+08	1.28506e+08		2.58909e+08
LSENGPFR	Loss of ammonia	A0A3G1Z1K7	Equ c 2.0101 (Equ c 2 allergen)	4.58837e+08	3.93896e+08	2.35144e+08	6.43108e+08	8.19325e+08	2.1642e+08	5.02031e+08
LSENGPFR	Deamidation	A0A3G1Z1K7	Equ c 2.0101 (Equ c 2 allergen)	151253818.216782, 2402484.29940489	1.05196e+09	1.04408e+09			9.76746e+08	2.01968e+09
TAENAYICDYAGK	CarbamidomethylDTT	A0A3G1Z1K7	Equ c 2.0101 (Equ c 2 allergen)	4.68169e+09	3.84897e+09	1.74453e+09	6.1711e+09	7.29523e+09	1.37554e+09	3.01577e+09
EIPDENIVNIINIDDCPSE	Loss of water	A0A3G1Z1K7	Equ c 2.0101 (Equ c 2 allergen)	4.0746e+06			1.5246e+07
EIPDENIVNIINIDDCPSE	Acetaldehyde	A0A3G1Z1K7	Equ c 2.0101 (Equ c 2 allergen)				3.99193e+06
GEDIQQEDIEK	Loss of water	A0A3G1Z1K7	Equ c 2.0101 (Equ c 2 allergen)				1.40188e+07	1.90353e+07
GEDIQQEDIEK	Didehydro	A0A3G1Z1K7	Equ c 2.0101 (Equ c 2 allergen)					2.37796e+07
GEDIQQEDIEK	Acetaldehyde	A0A3G1Z1K7	Equ c 2.0101 (Equ c 2 allergen)					8.23707e+06
GEDIQQEDIEKFK	Carbamidomethyl	A0A3G1Z1K7	Equ c 2.0101 (Equ c 2 allergen)			5.44071e+06
GEDIQQEDIEKFK	Loss of water	A0A3G1Z1K7	Equ c 2.0101 (Equ c 2 allergen)					2.82679e+07
LSENGPFR	Acetylation	A0A3G1Z1K7	Equ c 2.0101 (Equ c 2 allergen)	2.02994e+06	1.51377e+06		4.11867e+06
LSENGPFR	Loss of water	A0A3G1Z1K7	Equ c 2.0101 (Equ c 2 allergen)	4.23353e+07			1.20013e+08	1.4689e+08
LSENGPFR	Acetaldehyde	A0A3G1Z1K7	Equ c 2.0101 (Equ c 2 allergen)		2.90073e+06		1.23898e+08	2.48923e+08	4.53579e+06
TAENAYICDYAGK	Loss of ammonia	A0A3G1Z1K7	Equ c 2.0101 (Equ c 2 allergen)	1.34103e+07	3.17249e+06		1.44257e+07	1.7216e+07
TAENAYICDYAGK	Sulfide	A0A3G1Z1K7	Equ c 2.0101 (Equ c 2 allergen)	2.08591e+07	2.7912e+07	2.73754e+07	2.20863e+07	6.16814e+07
TAENAYICDYAGK	Methylation	A0A3G1Z1K7	Equ c 2.0101 (Equ c 2 allergen)				4.98022e+06	5.39283e+06
TAENAYICDYAGK	Acetaldehyde	A0A3G1Z1K7	Equ c 2.0101 (Equ c 2 allergen)				1.69e+07	6.26353e+07
TAENAYICDYAGK	Didehydro	A0A3G1Z1K7	Equ c 2.0101 (Equ c 2 allergen)						1.51359e+07
TLDFNSAGDTIHFTFFVK	Carbamidomethyl	A0A3G1Z1K7	Equ c 2.0101 (Equ c 2 allergen)	8.30647e+06				1.16571e+07
TLDFNSAGDTIHFTFFVK	Acetaldehyde	A0A3G1Z1K7	Equ c 2.0101 (Equ c 2 allergen)				1.46298e+07	3.54559e+07	7.6239e+06
TLDFNSAGDTIHFTFFVK	Aminoethylbenzenesulfonylation	A0A3G1Z1K7	Equ c 2.0101 (Equ c 2 allergen)					1.48734e+07
ADFAEVSK	Methylation	P35747	Equ c 3 (Albumin)							3.35975e+06
CSSFQNFGER	Loss of ammonia	P35747	Equ c 3 (Albumin)	2.20413e+07	1.60086e+07	5.71522e+06		7.72078e+06		6.70582e+06
LKPEPDAQCAAFQEDPDK	CarbamidomethylDTT	P35747	Equ c 3 (Albumin)	5.78516e+06	1.33761e+07			2.00457e+07		7.09155e+06
EDDLPSDLPALAADFAEDKEICK	CarbamidomethylDTT	P35747	Equ c 3 (Albumin)	6.53016e+06			2.54728e+06			9.07859e+06
EACFAEEGPK	CarbamidomethylDTT	P35747	Equ c 3 (Albumin)	1.99237e+07	1.61361e+07					9.0876e+06
ATYGELADCCEK	Carboxymethyl	P35747	Equ c 3 (Albumin)	1.29714e+08	9.72793e+07	4.79894e+07	1.12949e+07	3.26393e+07	1.16526e+07	8.96488e+07
ADFTECCPADDK	Disulfide bond	P35747	Equ c 3 (Albumin)					1.3301e+07
CCTDSLAER	Disulfide bond	P35747	Equ c 3 (Albumin)		6.51429e+07			5.5932e+07
NCDLFEEVGEYDFQNALIVR	CarbamidomethylDTT	P35747	Equ c 3 (Albumin)		1.20878e+07			6.05939e+06
NECFLTHK	CarbamidomethylDTT	P35747	Equ c 3 (Albumin)					5.40894e+06
QSALAELVK	Loss of ammonia	P35747	Equ c 3 (Albumin)		7.03267e+06
YICEHQDSISGK	CarbamidomethylDTT	P35747	Equ c 3 (Albumin)		9.62518e+06
LAFGHCSLLPR	Didehydro	P82615	Equ c 4 (Latherin)			9.27183e+06				4.43382e+06
LLILEPLTLYVR	Loss of water	P82615	Equ c 4 (Latherin)							9.93138e+06
LAFGHCSLLPR	Oxidation	P82615	Equ c 4 (Latherin)	1.43455e+07	1.89337e+07		9.57969e+06	2.17165e+07		1.21075e+07
LAFGHCSLLPR	Sulfide	P82615	Equ c 4 (Latherin)	9.38139e+06			6.59329e+06	3.8583e+07		1.25151e+07
GIDIWIPLELSVYLK	Trp->Kynurenin	P82615	Equ c 4 (Latherin)		1.13738e+06					1.88056e+07
LLQLSLEFSPDSK	Oxidation	P82615	Equ c 4 (Latherin)		3.12465e+07	7.18579e+06	7.04979e+06			4.2464e+07
LLILEPLTLYVR	Oxidation	P82615	Equ c 4 (Latherin)		2.77986e+07	1.84082e+06	3.37482e+07			4.39644e+07
GIDIWIPLELSVYLK	Oxidation	P82615	Equ c 4 (Latherin)		6.8245e+06	1.02998e+06	4.42194e+06	9.5951e+06		5.7968e+07
LLQLSLEFSPDSK	Loss of water	P82615	Equ c 4 (Latherin)	6.79745e+07		7.04771e+07	3.43558e+08	3.63952e+08		9.4683e+07
GIDIWIPLELSVYLK	di-Oxidation	P82615	Equ c 4 (Latherin)		1.28854e+07		1.65654e+07	1.26374e+07		1.20527e+08
LAFGHCSLLPR	di-Oxidation	P82615	Equ c 4 (Latherin)	1.44682e+08	2.7876e+08	8.98454e+07	2.77944e+08	4.34223e+07	5.30796e+07	1.46045e+08
LAFGHCSLLPR	CarbamidomethylDTT	P82615	Equ c 4 (Latherin)	2.11981e+08	1.12296e+09	1.41743e+08	1.20068e+09	7.74127e+08		9.12486e+08
LAFGHCSLLPR	Carbamidomethyl	P82615	Equ c 4 (Latherin)	1.334e+07	7.84439e+06
LAFGHCSLLPR	Acetaldehyde	P82615	Equ c 4 (Latherin)				1.2026e+07	1.06216e+08
LAFGHCSLLPR	Formylation	P82615	Equ c 4 (Latherin)					4.80565e+06
LLILEPLTLYVR	Oxidation to nitro	P82615	Equ c 4 (Latherin)		1.00325e+06
LLILEPLTLYVR	Acetaldehyde	P82615	Equ c 4 (Latherin)				1.36037e+07	1.99973e+07
LLILEPLTLYVR	Loss of ammonia	P82615	Equ c 4 (Latherin)					2.83291e+06
LLQLSLEFSPDSK	Acetaldehyde	P82615	Equ c 4 (Latherin)				8.53249e+07	1.08579e+08
YPIEHGIITNWDDMEK	Oxidation	A0A3Q2GRY2	Actin alpha 2, smooth muscle	4.94183e+06
APEALFQPSFLGMESSGIHETTFNSIMK	Oxidation	A0A3Q2KTQ9	Actin beta					6.38859e+06
CFLSNVLPVK	Loss of ammonia	A0A3Q2H0Q5	Adhesion G protein-coupled receptor G6		934661			2.85496e+06
CCAEADPPACYATVFDQFTPLVEEPK	Loss of ammonia	A0A3Q2H333	Albumin	1.63552e+07	1.30468e+07	3.44558e+06	4.03814e+06	1.13767e+07	1.24117e+06	6.99969e+06
AREDIFMVTLEDIMDYYK	Oxidation	A0A3Q2I8Y6	Alpha-2-glycoprotein 1, zinc-binding							1.08084e+07
AEPLGPWSQVEGMEDWEK	Oxidation	A0A3Q2I8Y6	Alpha-2-glycoprotein 1, zinc-binding	3.62605e+06			1.77294e+07	2.10489e+07
AREDIFMVTLEDIMDYYK	Reduction	A0A3Q2I8Y6	Alpha-2-glycoprotein 1, zinc-binding				5.09965e+06
AYLEEECPGMLR	CarbamidomethylDTT	A0A3Q2I8Y6	Alpha-2-glycoprotein 1, zinc-binding	1.69541e+07			9.16929e+07	9.11423e+07
CLAYDFYPR	CarbamidomethylDTT	A0A3Q2I8Y6	Alpha-2-glycoprotein 1, zinc-binding	3.68029e+06
CLAYDFYPR	Loss of ammonia	A0A3Q2I8Y6	Alpha-2-glycoprotein 1, zinc-binding				5.87331e+06
EGSHTFQGLFGCELR	CarbamidomethylDTT	A0A3Q2I8Y6	Alpha-2-glycoprotein 1, zinc-binding	2.06891e+07	1.49002e+07	3.02047e+06	5.3345e+07	6.08885e+07
QDPPSVSVTSHVAPGK	Loss of ammonia	A0A3Q2I8Y6	Alpha-2-glycoprotein 1, zinc-binding					1.46972e+07
WEAEEVYVQR	Loss of water	A0A3Q2I8Y6	Alpha-2-glycoprotein 1, zinc-binding					4.4404e+06
SFVHLEPMPR	Oxidation	A0A5F5PU06	Alpha-2-macroglobulin		8.36075e+06
ASFLAAIDEASK	tri-Methylation	F6Z2L5	Apolipoprotein E			7.67906e+06
HPAENGKPNFLNCYVSGFHPPEIEIDLLK	CarbamidomethylDTT	P30441	Beta-2-microglobulin					1.00604e+07
EEAPVSYMK	Reduction	A0A5F5PIT2	Beta-hexosaminidase					4.76012e+06
IPITCTASVSLPVIGQVVDLK	CarbamidomethylDTT	F7DU87	BPI fold containing family A member 2							3.38605e+06
ISNGNIQDLK	Loss of ammonia	F7DU87	BPI fold containing family A member 2							5.33103e+06
LEQGVQLPLDF	Methylation	F7DU87	BPI fold containing family A member 2				2.33105e+07	1.8402e+07		4.33293e+07
ISNGNIQDLK	Deamidation	F7DU87	BPI fold containing family A member 2		1.53243e+07			2.41751e+07		1.14788e+08
LDNVFNK	Deamidation	F7DU87	BPI fold containing family A member 2			2.96911e+09		2.91239e+07
SLPTVASGGTSICSGLR	CarbamidomethylDTT	Q2TU62	Calcium-activated chloride channel regulator 1		5.38712e+06					2.486e+06
DGNGYISAAELR	Deamidation	A0A3Q2H7I8	Calmodulin 2			4.70395e+06			5.86939e+06
EPIQLHEDQILAFSQK	di-Oxidation	A0A3Q2I8M1	Carbonic anhydrase 4		4.59814e+06
LSMTENVR	Oxidation	A0A3Q2I8M1	Carbonic anhydrase 4		2.47589e+06
LSMTENVRPLQDLGQR	Oxidation	A0A3Q2I8M1	Carbonic anhydrase 4					7.89135e+06
NDGFQPLVEVLSEIPKPEMR	Oxidation	A0A3Q2I8M1	Carbonic anhydrase 4			2.03397e+07			5.98733e+06
NDGFQPLVEVLSEIPKPEMR	Deamidation	A0A3Q2I8M1	Carbonic anhydrase 4					7.36539e+06
QQWDVENNGHSVVVWLEDKPIISGGGLNAQYR	Deamidation	A0A3Q2I8M1	Carbonic anhydrase 4					1.40559e+07
QQWDVENNGHSVVVWLEDKPIISGGGLNAQYR	Loss of ammonia	A0A3Q2I8M1	Carbonic anhydrase 4					6.45627e+06
QSPINIDTTK	Loss of ammonia	A0A3Q2I8M1	Carbonic anhydrase 4		6.4991e+06	3.04761e+06		1.22445e+07
YLGSLTTPGCQEK	CarbamidomethylDTT	A0A3Q2I8M1	Carbonic anhydrase 4		7.01167e+06			5.30447e+07
VGLAEAAR	Deamidation	A0A3Q2I2V3	Cathepsin D			4.92219e+08	1.32063e+09		2.71242e+08	7.34678e+08
DPAAQPGGELMLGGIDSK	Oxidation	A0A3Q2I2V3	Cathepsin D						1.61484e+07
FDGILGMAYPR	Reduction	A0A3Q2I2V3	Cathepsin D			1.39223e+06
GGCEAIVDTGTSLIVGPVEEVR	CarbamidomethylDTT	A0A3Q2I2V3	Cathepsin D	3.2388e+06			3.05342e+06
ISVNNVLPVFDNLMEQK	Oxidation	A0A3Q2I2V3	Cathepsin D		9.24335e+06		4.12381e+06
QPGITFIAAK	Loss of ammonia	A0A3Q2I2V3	Cathepsin D					4.76232e+06
VGLAEAAR	di-Oxidation	A0A3Q2I2V3	Cathepsin D					2.23372e+06
DNGGLDSEESYPYLAK	Loss of ammonia	A0A3Q2H4E7	Cathepsin V	3.08739e+06	2.15623e+06
MIELHNQEYSQGK	Oxidation	A0A3Q2H4E7	Cathepsin V		4.77355e+06
MTVFIQTDK	Oxidation	A0A3Q2GW75	CD109 molecule		4.0071e+06
SLPQQNESLTLTGYQTDK	Deamidation	F6YCC0	Cystatin A					3.035e+06
TNQTYEEFK	Acetaldehyde	F6YCC0	Cystatin A					3.40999e+06
VQVGDNNYIHLK	Deamidation	F6YCC0	Cystatin A					9.28091e+06
EITVLLEHQK	Loss of water	A0A3Q2H3E3	Desmocollin 3					5.28041e+06
MVIFNIPSK	Reduction	A0A3Q2H3E3	Desmocollin 3				1.66448e+07
LLETECPQYTK	CarbamidomethylDTT	A0A3Q2GYS6	EF-hand domain-containing protein	8.35974e+06				1.84888e+07
AELSQMER	Oxidation	A0A3Q2H830	EF-hand domain-containing protein	3.97649e+06	8.05884e+06	3.20104e+06		8.18316e+06	3.21628e+06	3.84534e+06
ADQLTEEQIAEFK	Deamidation	A0A3Q2HKL5	EF-hand domain-containing protein					2.02801e+06
VNGEQLDLDPGR	Deamidation	F6R6Z6	Epithelial cell adhesion molecule		3.19703e+06
LGEQFDETTADNRK	Deamidation	A0A3Q2HB21	Fatty acid binding protein 9		3.53452e+06					3.53352e+06
SIITLHGGSMIHVQK	Oxidation	A0A3Q2HB21	Fatty acid binding protein 9							1.05527e+07
LGEQFDETTADNR	Deamidation	A0A3Q2HB21	Fatty acid binding protein 9						6.68445e+06
LVSSENFEEYMK	Oxidation	A0A3Q2HB21	Fatty acid binding protein 9	8.1512e+06		1.74419e+07
MIEPFLGTWK	Carboxymethyl	A0A3Q2HB21	Fatty acid binding protein 9		1.83055e+06
MIEPFLGTWK	Oxidation	A0A3Q2HB21	Fatty acid binding protein 9				5.34643e+07
MIEPFLGTWK	Acetylation	A0A3Q2HB21	Fatty acid binding protein 9				3.48125e+06
MIEPFLGTWK	Reduction	A0A3Q2HB21	Fatty acid binding protein 9						2.14719e+06
MVVEYTINNTVSTR	Deamidation	F6ZE69	Fatty acid binding protein 9			5.41178e+06				5.94069e+06
STFPLPDLELPSWLSNGNYR	Deamidation	Q3S4D6	GM2 activator protein							1.91706e+06
SFSWDNCDEGKDPMVLK	Deamidation	Q3S4D6	GM2 activator protein		2.23073e+07
VDVLTQELEFLR	Didehydro	F6SHJ8	IF rod domain-containing protein					2.76219e+06
DTLMITR	Oxidation	A0A3Q2HD35	Ig-like domain-containing protein							2.2138e+07
CPAPELLGGPSVFIFPPNPK	Loss of ammonia	A0A3Q2HD35	Ig-like domain-containing protein		1.62425e+06
DTLMITR	Loss of water	A0A3Q2HD35	Ig-like domain-containing protein	4.33637e+07		1.05299e+07
DTLMITR	Reduction	A0A3Q2HD35	Ig-like domain-containing protein			9.62757e+06
DTLMITR	Deamidation	A0A3Q2HD35	Ig-like domain-containing protein					8.25023e+06
RIEPIPNNHQK	Deamidation	A0A3Q2HD35	Ig-like domain-containing protein	9.98473e+06
SQEPQVYVLAPHPDELSK	Methylation	A0A3Q2HD35	Ig-like domain-containing protein	4.23384e+07
TPEVTCVVVDVSQENPDVK	CarbamidomethylDTT	A0A3Q2HD35	Ig-like domain-containing protein	3.18925e+07	1.20015e+07
VNNQALPQPIER	Deamidation	A0A3Q2HD35	Ig-like domain-containing protein	4.68124e+06	6.59155e+06
VSVTCLVK	CarbamidomethylDTT	A0A3Q2HD35	Ig-like domain-containing protein	5.96225e+07
SYSSVSCQVK	CarbamidomethylDTT	A0A3Q2HMJ3	Ig-like domain-containing protein	1.37761e+07
DALMISR	di-Methylation	A0A5F5PGW4	Ig-like domain-containing protein		2.4429e+08
ALPAPVER	Deamidation	A0A5F5PLA4	Ig-like domain-containing protein				2.36366e+06
DFYPTDIDIEWK	di-Oxidation	A0A5F5PLA4	Ig-like domain-containing protein	1.94075e+06				1.60844e+06
DVLMISR	Oxidation	A0A5F5PLA4	Ig-like domain-containing protein	4.64349e+06
DVLMISR	di-Oxidation	A0A5F5PLA4	Ig-like domain-containing protein		3.51751e+06
ECNGCPAECLGVGPSVFIFPPKPK	Deamidation	A0A5F5PLA4	Ig-like domain-containing protein		6.57563e+07
LTVETNR	Deamidation	A0A5F5PLA4	Ig-like domain-containing protein					2.18869e+07
WEQGESFTCVVMHEAIR	CarbamidomethylDTT	A0A5F5PWX5	Ig-like domain-containing protein	6.39218e+06
DFYPPEIDVEWQSNEHPEPEGK	Deamidation	H9GZQ9	Ig-like domain-containing protein		4.63098e+06	4.09421e+06
SQTYICNVAHPASSTK	CarbamidomethylDTT	H9GZQ9	Ig-like domain-containing protein	2.92055e+07	1.90533e+07			2.36275e+07
VNNQALPAPVQK	Deamidation	H9GZT5	Ig-like domain-containing protein		6.83071e+06
NHEEEMNSLR	Reduction	F7ATL5	Keratin 15						1.3847e+06
EELAYMR	Oxidation	A0A3Q2GXH5	Keratin 42			2.94154e+07
NNLEPILEGYVSNLR	Methylation	F7AGY4	Keratin 72						1.26243e+07
QWSDVSNR	Loss of ammonia	O77811	Lactotransferrin					2.58106e+06
VQLQLESDEDGKYR	Oxidation to nitro	A0A5F5PVA1	Lipid-binding serum glycoprotein N-terminal domain-containing protein		7.75422e+06	3.93883e+06			3.07199e+06	5.9172e+06
VQLQLESDEDGKYR	Oxidation	A0A5F5PVA1	Lipid-binding serum glycoprotein N-terminal domain-containing protein			4.70656e+06			1.62805e+07	1.56651e+07
VQLQLESDEDGK	Oxidation	A0A5F5PVA1	Lipid-binding serum glycoprotein N-terminal domain-containing protein		1.53387e+07			6.97094e+06	6.37543e+06	2.56856e+07
VQLQLESDEDGKYR	Loss of water	A0A5F5PVA1	Lipid-binding serum glycoprotein N-terminal domain-containing protein		9.23953e+06	4.9961e+06	9.18171e+06	2.17445e+07		3.23905e+07
VQLQLESDEDGKYR	Carboxymethyl	A0A5F5PVA1	Lipid-binding serum glycoprotein N-terminal domain-containing protein	2.31763e+06	1.67178e+07		7.73833e+06	4.59035e+06		3.53036e+07
VQLQLESDEDGK	Loss of water	A0A5F5PVA1	Lipid-binding serum glycoprotein N-terminal domain-containing protein	5.98595e+07	9.84832e+07	2.85356e+07	4.30544e+08	5.58875e+08	4.4205e+07	1.26854e+08
VQLQLESDEDGK	Deamidation	A0A5F5PVA1	Lipid-binding serum glycoprotein N-terminal domain-containing protein						1.19908e+09	2.31596e+09
VQLQLESDEDGK	Formylation	A0A5F5PVA1	Lipid-binding serum glycoprotein N-terminal domain-containing protein			8.71207e+06
VQLQLESDEDGK	Acetaldehyde	A0A5F5PVA1	Lipid-binding serum glycoprotein N-terminal domain-containing protein				8.82092e+07	2.05017e+08
VQLQLESDEDGK	Didehydro	A0A5F5PVA1	Lipid-binding serum glycoprotein N-terminal domain-containing protein					8.6211e+06
VQLQLESDEDGKYR	Formylation	A0A5F5PVA1	Lipid-binding serum glycoprotein N-terminal domain-containing protein			6.88572e+06
VQLQLESDEDGKYR	Acetaldehyde	A0A5F5PVA1	Lipid-binding serum glycoprotein N-terminal domain-containing protein				1.27138e+07	2.8959e+07
ISGEWYTIILASDVK	Oxidation	A0A3Q2HUS7	Lipocalin/cytosolic fatty-acid binding domain-containing protein	1.91709e+06			3.38948e+06			1.7092e+06
VFADLIR	Acetylation	A0A3Q2HUS7	Lipocalin/cytosolic fatty-acid binding domain-containing protein		3.56571e+06	1.91952e+06		5.23643e+06		4.13959e+06
ISGEWYTIILASDVK	di-Oxidation	A0A3Q2HUS7	Lipocalin/cytosolic fatty-acid binding domain-containing protein	5.67096e+06	3.65623e+06		9.20088e+06		1.20854e+06	4.43758e+06
EPDVSPELK	Didehydro	A0A3Q2HUS7	Lipocalin/cytosolic fatty-acid binding domain-containing protein	4.21709e+06	1.71505e+07	1.16409e+07	2.84506e+07	4.33335e+06	1.24124e+07	1.10979e+07
NEFVEIAQKR	Carboxymethyl	A0A3Q2HUS7	Lipocalin/cytosolic fatty-acid binding domain-containing protein		7.95077e+06		4.30797e+06		4.97066e+06	1.92574e+07
NEFVEIAQK	Loss of ammonia	A0A3Q2HUS7	Lipocalin/cytosolic fatty-acid binding domain-containing protein	3.65524e+07	8.29386e+06	4.14221e+06	4.57626e+07		1.17823e+07	2.61075e+07
VFADLIR	Deamidation	A0A3Q2HUS7	Lipocalin/cytosolic fatty-acid binding domain-containing protein							3.26254e+07
EPDVSPELK	Oxidation	A0A3Q2HUS7	Lipocalin/cytosolic fatty-acid binding domain-containing protein	7.10301e+06	4.41823e+07	2.54465e+07	4.21873e+07	2.54986e+07	2.02026e+07	5.00563e+07
EPDVSPELK	Loss of water	A0A3Q2HUS7	Lipocalin/cytosolic fatty-acid binding domain-containing protein	4.70283e+07	4.15609e+08	6.49582e+07	9.46388e+08	9.44489e+08	4.86553e+08	1.62058e+08
VFADLIR	di-Methylation	A0A3Q2HUS7	Lipocalin/cytosolic fatty-acid binding domain-containing protein	3.05251e+10	2.76851e+10	2.83973e+10	5.06599e+10	4.91314e+10	1.71104e+10	3.7162e+10
ENIIDVTK	Loss of water	A0A3Q2HUS7	Lipocalin/cytosolic fatty-acid binding domain-containing protein	1.83628e+08
ENIIDVTK	Methylation	A0A3Q2HUS7	Lipocalin/cytosolic fatty-acid binding domain-containing protein	4.40459e+07					1.27088e+10
ENIIDVTK	Acetaldehyde	A0A3Q2HUS7	Lipocalin/cytosolic fatty-acid binding domain-containing protein				6.75157e+06
EPDVSPELK	Loss of ammonia	A0A3Q2HUS7	Lipocalin/cytosolic fatty-acid binding domain-containing protein		8.66578e+06
EPDVSPELK	Deamidation	A0A3Q2HUS7	Lipocalin/cytosolic fatty-acid binding domain-containing protein						9.90098e+06
ISGEWYTIILASDVK	Acetaldehyde	A0A3Q2HUS7	Lipocalin/cytosolic fatty-acid binding domain-containing protein				4.54028e+06
NEFVEIAQK	Oxidation	A0A3Q2HUS7	Lipocalin/cytosolic fatty-acid binding domain-containing protein	8.59762e+06	1.26949e+07	6.13158e+06	3.01825e+06		2.4718e+06
NEFVEIAQK	Deamidation	A0A3Q2HUS7	Lipocalin/cytosolic fatty-acid binding domain-containing protein	4.36364e+08		5.53385e+07			4.41897e+07
NEFVEIAQK	Acetaldehyde	A0A3Q2HUS7	Lipocalin/cytosolic fatty-acid binding domain-containing protein	6.45737e+06	9.83708e+06		4.57164e+08	2.70828e+08
NEFVEIAQK	Formylation	A0A3Q2HUS7	Lipocalin/cytosolic fatty-acid binding domain-containing protein				7.72401e+06	5.44647e+06
NEFVEIAQKR	Formylation	A0A3Q2HUS7	Lipocalin/cytosolic fatty-acid binding domain-containing protein		1.20122e+07	3.87177e+06			6.3977e+06
NEFVEIAQKR	Deamidation	A0A3Q2HUS7	Lipocalin/cytosolic fatty-acid binding domain-containing protein					9.34997e+07
VFADLIR	tri-Methylation	A0A3Q2HUS7	Lipocalin/cytosolic fatty-acid binding domain-containing protein	5.85921e+06
VFADLIR	Acetaldehyde	A0A3Q2HUS7	Lipocalin/cytosolic fatty-acid binding domain-containing protein				4.20213e+07
VLDNSSLYFK	Deamidation	A0A3Q2HUS7	Lipocalin/cytosolic fatty-acid binding domain-containing protein	6.13401e+06			9.19878e+06
VNGECAELSLVLDETEEDGVYSVNYDGYNVFR	Loss of ammonia	A0A3Q2HUS7	Lipocalin/cytosolic fatty-acid binding domain-containing protein				5.11848e+06	2.89828e+06
EIPEENIVNIINIDDCPTSE	CarbamidomethylDTT	F7CZP0	Lipocalin/cytosolic fatty-acid binding domain-containing protein	4.39326e+06	1.27311e+07					3.75673e+06
LDLDSAGDR	Deamidation	F7CZP0	Lipocalin/cytosolic fatty-acid binding domain-containing protein							1.01571e+07
TEENTYVCHYAGK	CarbamidomethylDTT	F7CZP0	Lipocalin/cytosolic fatty-acid binding domain-containing protein					1.76277e+07
MMETMYNSLYCALF	Oxidation	F6WF42	Mammaglobin-A-like				5.6649e+06
TLDPELSTTEYVEALQEFISDDAAR	Acetaldehyde	F6WF42	Mammaglobin-A-like				1.46268e+06
QTLIWLSSQQR	Loss of ammonia	F6UDZ6	Ovostatin	715554
MKSCGSMLGLR	Loss of ammonia	F6RR71	Palmitoyl-protein thioesterase 2	4.1166e+07	3.33009e+07		8.46155e+07	7.25757e+07
MKSCGSMLGLR	Loss of water	F6RR71	Palmitoyl-protein thioesterase 2	3.29263e+06	4.28402e+06		1.45771e+07
MKSCGSMLGLR	Deamidation	F6RR71	Palmitoyl-protein thioesterase 2		7.40047e+08		6.84554e+08
MKSCGSMLGLR	Formylation	F6RR71	Palmitoyl-protein thioesterase 2		2.63259e+08
QITVNDLPVGR	Loss of ammonia	A0A5F5PIR2	Peroxiredoxin 1	1.53156e+06
QITVNDLPVGR	Loss of water	A0A5F5PIR2	Peroxiredoxin 1		6.1824e+06	6.01266e+06
NQYEQYNGR	Deamidation	F6W2K5	Polymeric immunoglobulin receptor							3.28704e+06
FDCALGPEVVNVAK	CarbamidomethylDTT	F6W2K5	Polymeric immunoglobulin receptor					7.40667e+06
FLCQENK	di-Methylation	F6W2K5	Polymeric immunoglobulin receptor		1.60303e+06
FLCQENK	CarbamidomethylDTT	F6W2K5	Polymeric immunoglobulin receptor					1.8933e+06
WEDIQNSGCPPLVQSTGLVK	CarbamidomethylDTT	F6W2K5	Polymeric immunoglobulin receptor					3.12029e+06
EGIPPDQQR	Deamidation	Q8MKD1	Polyubiquitin-B					1.0738e+07
FTSCLCENYPR	Oxidation	F6V6R7	Prolactin-inducible protein homolog		5.65795e+06					3.22038e+06
FTSCLCENYPR	CarbamidomethylDTT	F6V6R7	Prolactin-inducible protein homolog	7.60661e+06	1.44139e+07		1.89465e+07	2.04388e+07		1.16238e+07
AIIMDLQTPQTTTADEEVTVK	Oxidation	F6V6R7	Prolactin-inducible protein homolog	1.04888e+07		4.72393e+06	6.21663e+06
AIIMDLQTPQTTTADEEVTVK	Carbamidomethyl	F6V6R7	Prolactin-inducible protein homolog	9.12166e+06		7.96194e+06	1.11488e+07
EQNICPEDLAVIPMTANR	CarbamidomethylDTT	F6V6R7	Prolactin-inducible protein homolog	3.16603e+06			1.58521e+07	5.38866e+06
IAAVVDVIR	Acetaldehyde	F6V6R7	Prolactin-inducible protein homolog					3.31607e+06
IAAVVDVIREQNICPEDLAVIPMTANR	Oxidation	F6V6R7	Prolactin-inducible protein homolog		3.24662e+06
SYLLSDVPIDGAFNYK	Acetaldehyde	F6V6R7	Prolactin-inducible protein homolog				1.14584e+06	5056847.73013423, 2602060.64643999
LLETECPQYLK	CarbamidomethylDTT	F6SN37	Protein S100					8.39966e+06
ATIDQIFQDLDADK	Methylation	F6Z230	Protein S100		5.62935e+06	6.07329e+06		4.72545e+07	6.05398e+06	4.95675e+06
LEDHLEGVINIFHQYSAR	di-Methylation	F6Z230	Protein S100					3.86509e+07
DDMIDKPGLLK	Reduction	Q14ST5	Protein S100-A7					2.0651e+07	1.12973e+07	1.94183e+07
DDMIDKPGLLK	Loss of ammonia	Q14ST5	Protein S100-A7		1.44323e+07
MLQDNFPNFLAACDK	Reduction	Q14ST5	Protein S100-A7			1.89725e+07
FEVGDIMLIR	Oxidation	A0A3Q2HRQ0	Purine nucleoside phosphorylase		2.08264e+06
VLAAVQEGR	Methylation	A0A3Q2HRJ9	Retinoic acid receptor responder 1				2.03486e+07
TITAELSPAEYVEAVQEFIPDEATEK	Acetaldehyde	A0A3Q2LGV2	Secretoglobin family 2A member 2				3.18766e+07	5.75211e+06
CLDPIAISKPVEK	Loss of ammonia	A0A3Q2HSY2	Secretory leukocyte peptidase inhibitor		1.30911e+07	7.08003e+06	2.84469e+07	2.88178e+07
CGLVPVLAENYETRPGSACVDTPEEGYHAVAVVK	Disulfide bond	A0A3Q2GWN9	Serotransferrin		8.06983e+06
IPPAMDTWLYLGYEYVTAIR	Oxidation	P27425	Serotransferrin							2.48685e+06
CLADGAGDVAFVK	CarbamidomethylDTT	P27425	Serotransferrin		7.43726e+06	4.54638e+06				8.51495e+06
CLADGAGDVAFVK	Loss of ammonia	P27425	Serotransferrin	2.84949e+06	3.2013e+06	964195
CLADGAGDVAFVK	Carbamidomethyl	P27425	Serotransferrin					5.96441e+06
IPPAMDTWLYLGYEYVTAIR	Reduction	P27425	Serotransferrin			1.17517e+06
LLCPDGTR	CarbamidomethylDTT	P27425	Serotransferrin		1.17009e+07
SIVPAPPLVACVK	CarbamidomethylDTT	P27425	Serotransferrin	6.05006e+06	8.71926e+06
DSTLIMQLLR	Oxidation	A0A3Q2GYK6	Tyrosine 3-monooxygenase/tryptophan 5-monooxygenase activation protein zeta			1.96348e+06		1.8986e+06
QCTDEISIVDR	CarbamidomethylDTT	A0A3Q2HIS3	Uncharacterized protein				4.35013e+06
YQAPPEAK	Loss of ammonia	A0A3Q2HLK8	Uncharacterized protein	1.79553e+07	1.40412e+07					9.47668e+06
QCINEISAGDR	Oxidation	A0A3Q2HLK8	Uncharacterized protein	4.91056e+07	1.63754e+07		8.94995e+07			1.89042e+07
QCINEISAGDRYIITETLGK	Loss of ammonia	A0A3Q2HLK8	Uncharacterized protein	4.69232e+07			2.55252e+07			3.46221e+07
QCINEISAGDR	CarbamidomethylDTT	A0A3Q2HLK8	Uncharacterized protein	1.48569e+08	5.02672e+07	1.30788e+07	5.12303e+08	4.63677e+07	1.72896e+07	1.19627e+08
QCINEISAGDR	Loss of ammonia	A0A3Q2HLK8	Uncharacterized protein	6.76629e+08	7.64187e+07	3.32829e+07	1.61712e+09	1.25717e+08	1.80499e+07	1.50506e+08
QCINEISAGDR	Loss of water	A0A3Q2HLK8	Uncharacterized protein	1.24417e+07			3.21192e+07
QCINEISAGDR	Acetaldehyde	A0A3Q2HLK8	Uncharacterized protein				1.87647e+08
QCINEISAGDR	Reduction	A0A3Q2HLK8	Uncharacterized protein				4.0386e+07
QCINEISAGDR	Carbamidomethyl	A0A3Q2HLK8	Uncharacterized protein				1.15225e+07
QCINEISAGDRYIITETLGK	Deamidation	A0A3Q2HLK8	Uncharacterized protein	3.35763e+07			7.70348e+07
QCINEISAGDRYIITETLGK	Oxidation	A0A3Q2HLK8	Uncharacterized protein				1.0935e+07
YIITETLGK	Oxidation	A0A3Q2HLK8	Uncharacterized protein	4.22773e+06			4.00325e+06
YIITETLGK	Loss of water	A0A3Q2HLK8	Uncharacterized protein				1.7482e+07
YIITETLGK	Acetaldehyde	A0A3Q2HLK8	Uncharacterized protein				1.23516e+08	1.34571e+07
YIITETLGK	Carbamidomethyl	A0A3Q2HLK8	Uncharacterized protein				1.16263e+07
YIITETLGK	Formylation	A0A3Q2HLK8	Uncharacterized protein				6.17781e+06
YQAPPEAK	Oxidation	A0A3Q2HLK8	Uncharacterized protein				2.49608e+06
YQAPPEAK	Acetaldehyde	A0A3Q2HLK8	Uncharacterized protein				5.31155e+07
IQDCYNEAGVITK	Oxidation	A0A3Q2HX69	Uncharacterized protein		5.69449e+06
IQDCYNEAGVITK	CarbamidomethylDTT	A0A3Q2HX69	Uncharacterized protein		4.91173e+07			1.82766e+08
CGYIDLSK	CarbamidomethylDTT	F6PR72	Uncharacterized protein	1.38681e+08	3.18372e+07	1.35216e+07	1.34637e+08	1.31669e+08	6.30659e+06	6.32685e+07
CGYIDLSK	Loss of ammonia	F6PR72	Uncharacterized protein	1.06031e+08			1.84638e+08	9.10939e+07
CGYIDLSK	Acetaldehyde	F6PR72	Uncharacterized protein				6.22444e+07
FNAPPEAVEAK	Acetaldehyde	F6PR72	Uncharacterized protein				3.16602e+07	1.49874e+07
TMMNSMYNSAYCALF	Oxidation	F6RVI6	Uncharacterized protein	3.29536e+06
TMMNSMYNSAYCALF	Reduction	F6RVI6	Uncharacterized protein	1.83382e+08			3.9773e+07
TMMNSMYNSAYCALF	Acetaldehyde	F6RVI6	Uncharacterized protein				1.8484e+06
VWLTTDGQLAVMVSDEHAGK	Oxidation	A0A3Q2I7S8	VWFD domain-containing protein	5.97084e+06						6.93554e+06
CECGQGGLVSCQEGAACRPYEECR	Loss of ammonia	A0A3Q2I7S8	VWFD domain-containing protein	1.21544e+07	5.64492e+06			1.62697e+07
CFEGCECDDR	Loss of ammonia	A0A3Q2I7S8	VWFD domain-containing protein	7.67422e+06				9.38799e+06
CLANGGIHYVTLDGR	Deamidation	A0A3Q2I7S8	VWFD domain-containing protein	1.52158e+07
CLANGGIHYVTLDGR	Loss of ammonia	A0A3Q2I7S8	VWFD domain-containing protein	1.41231e+07				2.17549e+07
LCGACGNFDGDQTNDGR	CarbamidomethylDTT	A0A3Q2I7S8	VWFD domain-containing protein	7.85092e+06	5.20517e+06			7.73261e+06
PGLHQFAVLQENVAWGNGK	Deamidation	A0A3Q2I7S8	VWFD domain-containing protein	2.34496e+06
QCVYDLCAHK	Loss of ammonia	A0A3Q2I7S8	VWFD domain-containing protein	1.21597e+07				1.31939e+07
VNGVLTALPVSVAGGR	Loss of ammonia	A0A3Q2I7S8	VWFD domain-containing protein	2.49676e+06	1.62387e+06
VNGVLTALPVSVAGGR	Deamidation	A0A3Q2I7S8	VWFD domain-containing protein	7.67647e+06	6.74264e+06			4.37838e+06
VQNGLLGCYADR	Deamidation	A0A3Q2I7S8	VWFD domain-containing protein	8.77396e+06
